# Supplementary material for: Bis[4-(dimethyl­amino)pyridinium] tetra­bromidobis(4-chloro­phen­yl)stannate(IV)–4-bromo­chloro­benzene (1/1)
Source: Acta Crystallogr Sect E Struct Rep Online. 2009 Aug 8;65(Pt 9):m1039. doi: 10.1107/S1600536809030232 (PMC2970020; doi:10.1107/S1600536809030232)
Supplement: Supplementary file 2 [file e-65-m1039-Isup2.hkl]

# 
# h,k,l, Fc-squared, Fo-squared, sigma(Fo-squared) and status flag 
# 
data_I
_shelx_title ' retry in P-1' 
_shelx_refln_list_code          4 
_shelx_F_calc_maximum      180.35 
_exptl_crystal_F_000       530.00 
_reflns_d_resolution_high  0.7697 
 
loop_ 
 _symmetry_equiv_pos_as_xyz 
 'x, y, z' 
 '-x, -y, -z' 
 
_cell_length_a     8.7692 
_cell_length_b    10.1277 
_cell_length_c    11.4070 
_cell_angle_alpha 111.161 
_cell_angle_beta   93.381 
_cell_angle_gamma  92.847 
 
_shelx_F_squared_multiplier     1.000 
 
loop_ 
 _refln_index_h 
 _refln_index_k 
 _refln_index_l 
 _refln_F_squared_calc 
 _refln_F_squared_meas 
 _refln_F_squared_sigma 
 _refln_observed_status 
   2   0   0      587.95      673.81     17.53 o 
   3   0   0    13805.78    15301.26    370.05 o 
   4   0   0     6306.32     6486.61    156.18 o 
   5   0   0      622.54      713.65     20.72 o 
   6   0   0     1955.19     1983.50     50.68 o 
   7   0   0      470.81      499.14     18.49 o 
   8   0   0     1256.74     1290.56     36.34 o 
   9   0   0      748.83      776.44     26.46 o 
  10   0   0      555.85      546.63     23.59 o 
  11   0   0     1163.51     1215.34     50.68 o 
 -11   1   0       51.70       46.54     19.76 o 
 -10   1   0       61.25       44.94     16.57 o 
  -9   1   0       43.87       51.00      8.73 o 
  -8   1   0      862.06      891.51     27.09 o 
  -7   1   0     4689.92     4791.57    116.98 o 
  -6   1   0     4250.90     4511.08    109.96 o 
  -5   1   0       50.37       49.40      5.74 o 
  -4   1   0     7743.31     8338.15    200.49 o 
  -3   1   0    28092.11    30347.22    730.23 o 
  -2   1   0      214.00      237.78      9.24 o 
  -1   1   0      314.54      390.50     16.89 o 
   0   1   0     5018.62     4559.98    533.88 o 
   1   1   0     5529.29     6210.81    115.43 o 
   2   1   0     3724.26     3979.11     95.94 o 
   3   1   0     3057.90     3237.09     78.73 o 
   4   1   0     2516.09     2923.45     72.03 o 
   5   1   0      525.87      551.41     17.85 o 
   6   1   0     2579.29     2575.39     64.70 o 
   7   1   0       46.82       52.27      8.92 o 
   8   1   0     5665.17     5813.12    142.48 o 
   9   1   0     1016.86     1019.96     31.55 o 
  10   1   0       10.35       23.27     12.75 o 
  11   1   0     1273.31     1305.86     41.12 o 
 -11   2   0     1670.14     1873.53     68.53 o 
 -10   2   0      716.79      735.96     37.61 o 
  -9   2   0     1287.97     1293.11     47.81 o 
  -8   2   0     5720.25     5803.10    108.03 o 
  -7   2   0     1930.10     1929.59     38.05 o 
  -6   2   0     1024.57     1068.65     32.51 o 
  -5   2   0        1.39        6.05      4.06 o 
  -4   2   0      589.97      638.43     25.18 o 
  -3   2   0      127.75      117.61     10.52 o 
  -2   2   0     4614.60     4719.73     92.53 o 
  -1   2   0     2057.45     2344.87     43.37 o 
   0   2   0     1971.30     2140.93     46.36 o 
   1   2   0        4.00       36.34      6.06 o 
   2   2   0     2583.76     2970.94     72.03 o 
   3   2   0       95.57      141.20      7.97 o 
   5   2   0     9314.11     9478.93    167.63 o 
   6   2   0     1726.23     1723.73     44.94 o 
   7   2   0     1553.59     1550.02     42.07 o 
   8   2   0     4487.12     4478.25    111.24 o 
   9   2   0     1431.48     1440.69     41.75 o 
  10   2   0      103.47      108.05     14.66 o 
  11   2   0       77.53       77.77     16.89 o 
 -11   3   0     1643.61     1827.95     68.53 o 
 -10   3   0      232.07      262.96     30.28 o 
  -9   3   0       69.49       66.62     16.26 o 
  -8   3   0       79.00       57.05     14.02 o 
  -7   3   0     3496.71     3507.70    104.55 o 
  -6   3   0      749.88      808.07     26.61 o 
  -5   3   0     4864.50     4950.47    120.16 o 
  -4   3   0     2684.57     3009.08    136.74 o 
  -3   3   0      476.47      385.85     11.84 o 
  -2   3   0      747.76      679.06     16.51 o 
  -1   3   0     9862.63     9866.09    231.67 o 
   0   3   0    14786.96    14957.29    227.55 o 
   1   3   0    11505.40    11553.73    217.40 o 
   2   3   0     5946.95     6458.83    119.76 o 
   3   3   0     4273.20     4685.75    113.79 o 
   4   3   0    10108.58    10370.09    248.93 o 
   5   3   0     3874.31     3944.68     96.90 o 
   6   3   0       81.75      100.40      9.56 o 
   7   3   0      281.84      307.58     16.26 o 
   8   3   0      859.56      773.25     26.14 o 
   9   3   0       22.35       18.81     12.11 o 
  10   3   0       59.21       65.34     14.98 o 
 -11   4   0        2.54        3.19     21.36 o 
 -10   4   0      392.94      375.79     33.15 o 
  -9   4   0      372.87      388.54     30.60 o 
  -8   4   0      644.70      631.74     31.87 o 
  -7   4   0     2234.37     2172.19     69.17 o 
  -6   4   0     1510.63     1467.14     49.40 o 
  -5   4   0      395.50      383.07     16.57 o 
  -4   4   0      716.76      643.98     17.70 o 
  -3   4   0    18154.81    17448.96    341.72 o 
  -2   4   0     8014.19     7670.34    209.22 o 
  -1   4   0      697.93      737.82     14.89 o 
   0   4   0     3787.16     3893.64     59.73 o 
   1   4   0    18214.85    17950.07    279.04 o 
   2   4   0     1924.51     2106.01     40.01 o 
   3   4   0     4307.39     4426.24     82.20 o 
   4   4   0      759.41      763.06     22.63 o 
   5   4   0      946.74      937.72     27.09 o 
   6   4   0     1176.62     1171.36     33.15 o 
   7   4   0      415.47      422.96     18.81 o 
   8   4   0      101.64      127.81     16.26 o 
   9   4   0      638.48      640.02     25.82 o 
  10   4   0        2.19       11.47     14.98 o 
 -10   5   0     1997.11     1999.12     71.08 o 
  -9   5   0      872.77      852.94     40.16 o 
  -8   5   0      156.39      134.19     17.53 o 
  -7   5   0     3221.77     3091.43     95.62 o 
  -6   5   0     7478.88     7273.89    210.05 o 
  -5   5   0     1966.00     1985.44     43.36 o 
  -4   5   0       69.31       96.26      9.88 o 
  -3   5   0      352.64      294.02     13.48 o 
  -2   5   0    12295.42    12477.48    188.78 o 
  -1   5   0      110.88       59.63      4.38 o 
   0   5   0     3352.36     3083.43     48.07 o 
   1   5   0     3379.11     3440.17     83.03 o 
   2   5   0     1114.69     1231.12     24.96 o 
   3   5   0     5940.36     6067.28    112.33 o 
   4   5   0      275.55      251.16     13.07 o 
   5   5   0     3305.03     3238.04     80.96 o 
   6   5   0     2097.18     1980.95     52.27 o 
   7   5   0       37.84       33.47     10.84 o 
   8   5   0      897.83      881.94     29.64 o 
   9   5   0     4592.54     4721.44    118.89 o 
  10   5   0     1034.21      962.58     35.38 o 
 -10   6   0     2047.20     2078.16     75.22 o 
  -9   6   0      575.40      532.93     36.97 o 
  -8   6   0      297.82      258.18     29.64 o 
  -7   6   0      528.70      491.49     32.51 o 
  -6   6   0      414.87      418.99     36.18 o 
  -5   6   0       47.73      114.43     12.75 o 
  -4   6   0     1342.57     1333.45     32.27 o 
  -3   6   0     1008.29      968.94     25.68 o 
  -2   6   0     1606.83     1577.69     41.83 o 
  -1   6   0       31.26       55.29      4.02 o 
   0   6   0     2038.53     2026.34     47.44 o 
   1   6   0     3920.75     4077.33     63.21 o 
   2   6   0     5658.88     5838.64     89.40 o 
   3   6   0     2862.95     2886.89     55.41 o 
   4   6   0     1283.29     1229.05     33.79 o 
   5   6   0     4082.39     3945.00     97.85 o 
   6   6   0     6712.98     6361.98    155.54 o 
   7   6   0      753.73      696.44     25.50 o 
   8   6   0       15.17       23.27     13.07 o 
   9   6   0     1078.90     1137.57     37.61 o 
  -9   7   0        3.74       -8.61     21.04 o 
  -8   7   0      562.91      561.29     37.29 o 
  -7   7   0      103.74       78.41     19.12 o 
  -6   7   0       77.50       68.73     11.03 o 
  -5   7   0        1.95       -0.64      9.34 o 
  -4   7   0      671.76      646.10     22.05 o 
  -3   7   0     1547.97     1545.30     37.34 o 
  -2   7   0     6349.53     6406.47     98.29 o 
  -1   7   0     1223.81     1221.02     21.89 o 
   0   7   0     4256.60     4372.61     68.15 o 
   1   7   0     5944.19     5896.39     90.60 o 
   2   7   0     2900.25     2792.97     44.71 o 
   3   7   0     1451.68     1430.25     25.20 o 
   4   7   0        2.16        6.37      8.61 o 
   5   7   0      671.71      623.13     22.63 o 
   6   7   0      491.10      460.26     20.72 o 
   7   7   0       42.49       46.54     12.75 o 
   8   7   0      209.62      217.06     19.76 o 
  -9   8   0      576.66      545.04     40.80 o 
  -8   8   0        9.44       -4.14     20.72 o 
  -7   8   0      256.11      228.85     31.87 o 
  -6   8   0     4984.69     5161.09    106.17 o 
  -5   8   0     4303.06     4444.17     92.65 o 
  -4   8   0       11.64        7.08     10.41 o 
  -3   8   0     2727.54     2711.00     59.64 o 
  -2   8   0     8418.06     8391.37    297.70 o 
  -1   8   0      503.78      496.67     14.03 o 
   0   8   0       56.59       55.14      5.62 o 
   1   8   0      768.47      787.24     16.55 o 
   2   8   0      917.52      868.50     17.83 o 
   3   8   0      284.17      274.38     10.81 o 
   4   8   0      315.15      301.02     11.46 o 
   5   8   0        7.69       12.75     10.52 o 
   6   8   0      878.24      747.12     27.09 o 
   7   8   0       52.58       59.28     14.02 o 
   8   8   0       16.95       13.07     14.66 o 
  -8   9   0     1254.17     1279.09     58.01 o 
  -7   9   0       89.77      102.88     14.78 o 
  -6   9   0     1396.61     1482.98     40.06 o 
  -5   9   0     2263.51     2322.45     87.65 o 
  -4   9   0      287.33      243.11     19.86 o 
  -3   9   0      223.37      194.83     21.20 o 
  -2   9   0      331.31      357.96     34.58 o 
  -1   9   0      390.34      388.88     20.52 o 
   0   9   0      638.35      631.01     21.02 o 
   1   9   0     1115.14     1049.43     20.75 o 
   2   9   0     1445.35     1392.00     25.68 o 
   3   9   0     1103.68     1034.27     21.14 o 
   4   9   0      295.29      271.95     12.24 o 
   5   9   0     1065.45     1013.88     25.12 o 
   6   9   0     4241.06     4091.17     78.19 o 
   7   9   0     1300.44     1244.67     39.20 o 
  -7  10   0       99.24      121.99     16.83 o 
  -6  10   0       18.38        7.29     16.57 o 
  -5  10   0        1.86       -8.99     14.07 o 
  -4  10   0      100.44       83.63     14.77 o 
  -3  10   0     1060.19     1097.86     33.43 o 
  -2  10   0        0.51        6.19     12.93 o 
  -1  10   0     1882.65     1971.62     47.75 o 
   0  10   0     1267.48     1249.53     34.44 o 
   1  10   0       19.07       21.13      7.64 o 
   2  10   0     1625.69     1556.03     28.76 o 
   3  10   0     4884.40     4696.89     74.71 o 
   4  10   0      841.10      775.06     19.00 o 
   5  10   0      172.46      146.76     13.62 o 
  -5  11   0      612.42      656.76     29.83 o 
  -4  11   0      587.84      617.86     28.54 o 
  -3  11   0     1720.15     1748.66     45.79 o 
  -2  11   0      647.71      671.53     28.24 o 
  -1  11   0     2991.67     3121.66     69.94 o 
   0  11   0     1943.43     1965.42     55.78 o 
   1  11   0      188.90      171.18     15.70 o 
   2  11   0      591.62      539.36     24.43 o 
   3  11   0      505.53      498.33     16.79 o 
   4  11   0       40.82       28.12     14.26 o 
  -3  12   0        2.35       -4.25     32.35 o 
  -2  12   0      114.62      109.39     23.27 o 
  -1  12   0      931.76      981.71     34.39 o 
   0  12   0       48.38       43.68     16.00 o 
   1  12   0      280.98      301.01     23.51 o 
  -2 -12   1      103.32       97.97     16.57 o 
  -1 -12   1      270.72      272.28     22.72 o 
   0 -12   1       51.32       57.93     15.94 o 
   1 -12   1      819.82      887.17     32.57 o 
   2 -12   1      753.43      774.64     30.71 o 
   3 -12   1       94.01       92.71     27.41 o 
   4 -12   1     1344.15     1341.76     79.68 o 
  -4 -11   1      235.92      252.00     16.03 o 
  -3 -11   1     1250.69     1184.02     24.68 o 
  -2 -11   1     1471.36     1462.28     28.18 o 
  -1 -11   1      153.99      145.80     14.63 o 
   0 -11   1      413.00      392.90     22.59 o 
   1 -11   1     4679.60     4934.91    105.82 o 
   2 -11   1     1650.25     1774.54     45.78 o 
   3 -11   1      153.58      161.90     16.24 o 
   4 -11   1      178.64      150.56     16.53 o 
   5 -11   1     1512.49     1541.83     42.77 o 
   6 -11   1       59.35       47.56     16.30 o 
  -6 -10   1     2296.04     2263.89     47.27 o 
  -5 -10   1     1761.45     1735.99     37.50 o 
  -4 -10   1      232.96      225.84     20.02 o 
  -3 -10   1     1523.44     1475.72     32.39 o 
  -2 -10   1     4504.95     4383.23     69.56 o 
  -1 -10   1      830.29      848.10     18.96 o 
   0 -10   1      141.63      174.89     25.34 o 
   1 -10   1      484.28      505.12     22.58 o 
   2 -10   1     2147.13     2215.48     51.94 o 
   3 -10   1      549.21      534.73     23.97 o 
   4 -10   1      578.12      547.84     24.57 o 
   5 -10   1       93.29       75.96     14.55 o 
   6 -10   1       91.78       94.38     15.23 o 
   7 -10   1       19.89       36.69     14.83 o 
  -7  -9   1      728.51      742.66     29.32 o 
  -6  -9   1     1206.96     1167.53     36.65 o 
  -5  -9   1     1578.81     1470.45     32.35 o 
  -4  -9   1       52.88       50.76      8.65 o 
  -3  -9   1       96.66       98.76     10.23 o 
  -2  -9   1      314.84      313.27     11.85 o 
  -1  -9   1      132.15      115.76      8.96 o 
   0  -9   1     1396.85     1362.32     25.05 o 
   1  -9   1      185.84      191.56     21.04 o 
   2  -9   1      556.31      581.04     22.96 o 
   3  -9   1       50.38       33.48     11.40 o 
   4  -9   1      132.00      120.70     13.02 o 
   5  -9   1      623.37      590.31     24.28 o 
   6  -9   1     4680.98     4963.69    103.31 o 
   7  -9   1     1368.84     1404.64     37.38 o 
   8  -9   1      354.20      305.99     36.97 o 
  -8  -8   1        5.76       13.39     14.02 o 
  -7  -8   1        9.35       13.07     12.75 o 
  -6  -8   1      289.97      294.83     18.49 o 
  -5  -8   1      174.54      158.09     15.62 o 
  -4  -8   1      562.02      579.46     21.36 o 
  -3  -8   1      321.40      311.59     11.30 o 
  -2  -8   1      583.37      595.76     14.22 o 
  -1  -8   1      220.16      228.54     11.12 o 
   0  -8   1       61.41       72.78      5.77 o 
   1  -8   1     2584.41     2521.22     41.23 o 
   2  -8   1     4360.25     4351.89     71.25 o 
   3  -8   1     4149.28     4086.50     85.12 o 
   4  -8   1     1006.08      998.43     28.70 o 
   5  -8   1     1109.07     1109.08     30.67 o 
   6  -8   1     1751.67     1838.78     43.61 o 
   7  -8   1      425.69      423.92     33.79 o 
   8  -8   1       38.73       47.81     20.40 o 
   9  -8   1      176.83      145.03     24.54 o 
  -9  -7   1      567.56      586.79     26.77 o 
  -8  -7   1      315.83      353.48     21.67 o 
  -7  -7   1      564.84      565.12     23.59 o 
  -6  -7   1      994.03      927.84     29.64 o 
  -5  -7   1     3454.53     3455.10     86.70 o 
  -4  -7   1      154.71      150.44     13.39 o 
  -3  -7   1      520.21      548.61     15.37 o 
  -2  -7   1    14906.42    14716.14    222.88 o 
  -1  -7   1     5715.94     5428.10     83.44 o 
   0  -7   1      468.41      517.73     12.06 o 
   1  -7   1     1718.40     1752.31     29.51 o 
   2  -7   1     4063.09     4020.22     70.09 o 
   3  -7   1      929.22      885.05     25.09 o 
   4  -7   1      703.21      686.78     21.89 o 
   5  -7   1       10.00       10.51      8.71 o 
   6  -7   1     1181.78     1198.35     30.95 o 
   7  -7   1        4.16       -5.10     16.57 o 
   8  -7   1      816.47      788.55     41.44 o 
   9  -7   1       85.31       75.22     21.36 o 
  -9  -6   1     1591.42     1546.51     46.54 o 
  -8  -6   1     3396.24     3333.67     85.74 o 
  -7  -6   1      103.76      116.02     12.75 o 
  -6  -6   1     1034.56      989.36     30.28 o 
  -5  -6   1    13583.64    13685.91    329.57 o 
  -4  -6   1     1200.67     1225.22     33.79 o 
  -3  -6   1       17.55       24.04      5.44 o 
  -2  -6   1     1078.22     1158.96     20.32 o 
  -1  -6   1     6031.37     6158.59     93.90 o 
   0  -6   1       50.24       53.44      3.95 o 
   1  -6   1     4364.15     4049.77     63.05 o 
   2  -6   1        1.32        3.60      3.51 o 
   3  -6   1     3529.08     3526.79    117.77 o 
   4  -6   1     1116.03     1109.25     27.64 o 
   5  -6   1     1714.96     1762.13     84.47 o 
   6  -6   1     3205.75     3183.86     98.81 o 
   7  -6   1     2195.61     2204.70     73.63 o 
   8  -6   1      206.21      157.14     19.44 o 
   9  -6   1      625.86      605.60     36.97 o 
  10  -6   1     2838.09     2795.32     93.07 o 
 -10  -5   1      494.96      510.30     26.46 o 
  -9  -5   1     1486.22     1544.28     45.58 o 
  -8  -5   1     3262.08     3308.49     84.78 o 
  -7  -5   1      493.05      484.80     20.72 o 
  -6  -5   1       32.19       23.91      9.56 o 
  -5  -5   1      336.52      344.24     15.94 o 
  -4  -5   1     1276.12     1342.52     36.02 o 
  -3  -5   1      469.66      397.03     12.43 o 
  -2  -5   1     2370.34     2364.40     44.99 o 
  -1  -5   1      120.24      134.49      9.02 o 
   0  -5   1     1713.67     1722.22     27.73 o 
   1  -5   1     1318.78     1252.35     20.99 o 
   2  -5   1       41.20       50.24      4.50 o 
   3  -5   1     6629.60     6174.72    201.60 o 
   4  -5   1     5212.15     5384.39    107.00 o 
   5  -5   1      252.94      250.91     23.75 o 
   6  -5   1     2249.22     2191.95     70.12 o 
   7  -5   1     7003.11     6795.78    196.98 o 
   8  -5   1     1854.91     1770.90     60.24 o 
   9  -5   1      105.71       78.73     17.53 o 
  10  -5   1      303.03      273.79     31.24 o 
 -10  -4   1        3.28       14.02     14.98 o 
  -9  -4   1      488.56      478.10     23.91 o 
  -8  -4   1       68.34       89.88     12.75 o 
  -7  -4   1      599.54      632.69     22.63 o 
  -6  -4   1       17.37       18.49      8.61 o 
  -5  -4   1      105.16      125.90     11.47 o 
  -4  -4   1       97.35      134.83      9.88 o 
  -3  -4   1     1348.74     1608.66     41.12 o 
  -2  -4   1     1550.38     1806.47     34.57 o 
  -1  -4   1     5324.44     5256.29     96.81 o 
   0  -4   1    18101.59    17920.09    271.50 o 
   1  -4   1     2186.80     2251.23     35.35 o 
   2  -4   1     3082.85     2897.30     89.25 o 
   3  -4   1    10001.08    10003.15    195.46 o 
   4  -4   1     2708.07     2642.34     53.88 o 
   5  -4   1     1207.70     1234.47     41.75 o 
   6  -4   1      330.05      381.19     12.25 o 
   7  -4   1       16.53        9.88     11.47 o 
   8  -4   1      520.47      507.11     29.01 o 
   9  -4   1      390.32      383.12     30.28 o 
  10  -4   1      125.90      116.02     20.40 o 
  11  -4   1      301.43      327.34     36.65 o 
 -10  -3   1      987.40     1023.78     34.74 o 
  -9  -3   1      381.22      360.49     21.36 o 
  -8  -3   1     2211.96     2251.87     59.28 o 
  -7  -3   1       14.61       22.95      9.24 o 
  -6  -3   1       69.80       89.88     11.79 o 
  -5  -3   1     4790.06     4732.60    115.38 o 
  -4  -3   1    14778.63    15321.66    371.97 o 
  -3  -3   1     2640.27     2736.03     67.25 o 
  -2  -3   1      871.90     1044.89     33.79 o 
  -1  -3   1    20783.07    21308.07    391.50 o 
   0  -3   1     8786.71     8616.74    131.01 o 
   1  -3   1     4246.66     4235.76     84.35 o 
   2  -3   1       28.37       52.27      5.10 o 
   3  -3   1     2102.97     2234.74     45.12 o 
   4  -3   1      450.63      494.36     21.04 o 
   5  -3   1     1741.67     1704.60     52.91 o 
   6  -3   1     1073.45     1062.65     29.48 o 
   7  -3   1     2754.18     2857.67     54.88 o 
   8  -3   1       58.38       60.88     13.71 o 
   9  -3   1        9.02       15.30     14.98 o 
  10  -3   1     1076.59     1091.67     46.85 o 
  11  -3   1     1686.12     1835.28     67.57 o 
 -11  -2   1     1593.92     1708.75     50.36 o 
 -10  -2   1       50.00       50.36     14.34 o 
  -9  -2   1      515.46      554.92     23.59 o 
  -8  -2   1     8055.34     8035.35    195.07 o 
  -7  -2   1     4969.29     5069.50    123.99 o 
  -6  -2   1       17.24       25.50      7.33 o 
  -5  -2   1     1347.93     1500.61     38.89 o 
  -4  -2   1    17864.51    18777.72    453.56 o 
  -3  -2   1     2950.86     3336.53     81.28 o 
  -2  -2   1    13389.96    13494.67    327.02 o 
  -1  -2   1      717.82      804.29     12.97 o 
   0  -2   1     5814.51     5921.77     91.13 o 
   1  -2   1     7526.74     6986.87    357.27 o 
   2  -2   1    15515.35    16125.90    316.00 o 
   3  -2   1      480.74      451.97     16.26 o 
   4  -2   1     8559.87     8708.52    245.75 o 
   5  -2   1      217.34      244.22     21.67 o 
   6  -2   1       85.20      128.89      8.95 o 
   7  -2   1     8113.38     8155.32    149.80 o 
   8  -2   1     6115.92     6178.59    115.03 o 
   9  -2   1        2.39       16.26     13.71 o 
  10  -2   1      289.25      291.96     29.64 o 
  11  -2   1     2500.39     2676.11     88.61 o 
 -10  -1   1      857.84      876.21     30.60 o 
  -9  -1   1      160.30      145.03     16.26 o 
  -8  -1   1      456.99      514.76     20.40 o 
  -7  -1   1     3593.92     3678.22     91.16 o 
  -6  -1   1      680.84      725.76     21.99 o 
  -5  -1   1     4696.32     4894.84    118.57 o 
  -4  -1   1     1185.07     1310.01     33.79 o 
  -3  -1   1     1813.53     2044.69     50.36 o 
  -2  -1   1     2325.31     2328.05     41.77 o 
  -1  -1   1     7653.59     8031.71    145.97 o 
   0  -1   1     4538.97     4495.46    120.80 o 
   1  -1   1    16152.17     8845.58    243.20 o 
   4  -1   1    25894.52    27225.20    655.96 o 
   5  -1   1     6793.75     7409.99    178.49 o 
   6  -1   1       93.71      130.04     11.47 o 
   7  -1   1     1352.73     1387.14     37.93 o 
   8  -1   1     4773.70     4884.96    120.16 o 
   9  -1   1       11.70       24.86     11.16 o 
  10  -1   1      354.41      384.71     29.64 o 
  11  -1   1        0.92      -25.50     17.85 o 
 -11   0   1      118.10      117.61     20.72 o 
  -9   0   1      274.76      286.23     17.85 o 
  -8   0   1       65.11       76.50      9.88 o 
  -7   0   1      181.19      188.05     12.75 o 
  -6   0   1      226.26      281.13     12.75 o 
  -5   0   1       77.35      120.48      8.92 o 
  -4   0   1    11107.77    12055.25    290.37 o 
  -3   0   1     4652.14     4716.66    113.47 o 
  -2   0   1    15670.16    16455.13    292.62 o 
  -1   0   1     3576.62     3560.12     64.59 o 
   0   0   1     8741.36     7564.54    168.13 o 
   1   0   1     6756.93     6812.67    181.68 o 
   2   0   1     1201.27     1352.08     36.02 o 
   3   0   1       10.95       23.91      3.82 o 
   4   0   1     1165.45     1142.67     29.96 o 
   5   0   1      980.34     1069.04     29.01 o 
   6   0   1      110.46       85.10     10.84 o 
   7   0   1      337.26      349.02     16.26 o 
   8   0   1        1.73        9.56      9.88 o 
   9   0   1      113.03      127.81     16.57 o 
  10   0   1      100.99      125.90     14.98 o 
 -11   1   1      434.87      443.68     35.06 o 
 -10   1   1      354.83      352.20     31.24 o 
  -9   1   1        8.02       20.72     13.71 o 
  -8   1   1     2124.34     2142.25     42.57 o 
  -7   1   1     7319.44     7263.64    133.77 o 
  -6   1   1     1085.99     1175.71     24.43 o 
  -5   1   1     2981.42     3176.99     64.38 o 
  -4   1   1     9830.56     9827.06    179.32 o 
  -3   1   1     8453.75     8270.89    191.40 o 
  -2   1   1     6688.44     7179.96    126.94 o 
  -1   1   1     2432.62     2629.33     41.51 o 
   0   1   1     2548.51     2558.79     41.02 o 
   1   1   1      383.55      397.45      7.44 o 
   2   1   1     3537.39     3756.72     67.07 o 
   3   1   1     4249.50     4607.68    130.36 o 
   4   1   1     1295.44     1405.50     37.13 o 
   5   1   1       57.63       72.09      7.01 o 
   6   1   1        6.16       18.12      4.24 o 
   7   1   1      512.53      529.10     20.08 o 
   8   1   1     1104.49     1115.26     33.15 o 
   9   1   1     2466.43     2500.49     65.66 o 
  10   1   1      663.46      587.43     24.86 o 
  11   1   1      617.05      590.94     27.09 o 
 -11   2   1     1861.15     2060.31     73.63 o 
 -10   2   1     3507.71     3693.52    113.79 o 
  -9   2   1        0.07        8.29     14.66 o 
  -8   2   1     1472.64     1433.36     49.40 o 
  -7   2   1     4865.94     4827.98     89.60 o 
  -6   2   1     1109.83     1080.09     22.51 o 
  -5   2   1      249.75      192.86      7.50 o 
  -4   2   1       20.96       36.72      3.14 o 
  -3   2   1     5199.25     5520.16    108.19 o 
  -2   2   1     3265.56     3527.85     69.90 o 
  -1   2   1     9004.49     8448.43    196.63 o 
   0   2   1     1642.02     1844.39     27.70 o 
   1   2   1    16396.96    17041.04    510.81 o 
   2   2   1      719.72      843.45     13.84 o 
   3   2   1       43.21       52.78      4.78 o 
   4   2   1     8015.65     8346.87    184.87 o 
   5   2   1    11170.95    11575.28    205.09 o 
   6   2   1     1779.83     1851.22     48.45 o 
   7   2   1     1219.00     1198.77     34.10 o 
   8   2   1     3514.85     3554.87     89.56 o 
   9   2   1     2259.76     2217.77     59.60 o 
  10   2   1        1.99       -0.32     13.39 o 
 -11   3   1      919.19      997.96     49.40 o 
 -10   3   1     1767.29     1796.40     64.70 o 
  -9   3   1        2.38        8.92     15.62 o 
  -8   3   1     1059.22     1021.23     40.48 o 
  -7   3   1       67.56       50.04     12.43 o 
  -6   3   1      995.75     1036.85     37.61 o 
  -5   3   1      474.66      455.79     22.31 o 
  -4   3   1     4512.64     4397.57     87.34 o 
  -3   3   1     5676.76     5712.89    112.56 o 
  -2   3   1    16967.07    16266.43    318.05 o 
  -1   3   1      199.20      203.22     18.00 o 
   0   3   1     1123.53     1122.40     15.72 o 
   1   3   1    24121.12    24028.13    318.55 o 
   2   3   1     8453.81     8545.22    172.89 o 
   3   3   1       67.95       87.50      7.17 o 
   4   3   1      614.20      609.42     19.12 o 
   5   3   1    11054.90    11244.39    269.97 o 
   6   3   1     2005.41     1865.88     49.09 o 
   7   3   1     3124.50     2863.53     72.99 o 
   8   3   1       13.74       20.08     11.16 o 
   9   3   1      701.68      691.02     26.14 o 
  10   3   1      279.33      295.47     21.36 o 
 -10   4   1      125.16      115.70     21.36 o 
  -9   4   1      114.12       97.53     18.17 o 
  -8   4   1      341.97      353.80     27.09 o 
  -7   4   1      210.94      213.87     23.27 o 
  -6   4   1     3671.75     3566.02    106.78 o 
  -5   4   1     4126.98     4161.97     83.94 o 
  -4   4   1       33.08       30.58      6.12 o 
  -3   4   1    14216.84    14090.41    274.84 o 
  -2   4   1    24044.63    22585.85    596.20 o 
  -1   4   1     4167.40     4034.75     62.09 o 
   0   4   1     1205.86     1305.58     21.46 o 
   1   4   1     1530.57     1649.11     26.55 o 
   2   4   1     3739.97     3782.40    112.99 o 
   3   4   1       41.98       48.65      4.81 o 
   4   4   1     3094.58     2874.68     71.72 o 
   5   4   1       59.68       59.28      8.29 o 
   6   4   1      856.90      848.16     26.46 o 
   7   4   1      845.49      815.01     27.09 o 
   8   4   1      343.66      311.41     18.49 o 
   9   4   1     1507.81     1379.49     41.12 o 
  10   4   1     1008.84      944.42     33.47 o 
 -10   5   1     1159.99     1125.46     50.04 o 
  -9   5   1     1154.28     1095.18     46.85 o 
  -8   5   1      598.89      554.92     33.47 o 
  -7   5   1      716.64      669.67     34.10 o 
  -6   5   1     7672.44     7417.32    214.51 o 
  -5   5   1     1102.53     1072.10     27.64 o 
  -4   5   1      231.40      232.71     15.14 o 
  -3   5   1     6175.05     6309.42    125.48 o 
  -2   5   1      884.18      873.92     15.98 o 
  -1   5   1     1079.44     1097.98     19.10 o 
   0   5   1       25.11       51.93      4.57 o 
   1   5   1      637.84      643.63     12.70 o 
   2   5   1       10.54       16.51      3.91 o 
   3   5   1        5.67       16.10      5.13 o 
   4   5   1       11.37       23.59      7.65 o 
   5   5   1     2045.28     1959.59     51.32 o 
   6   5   1     2882.26     2762.49     70.44 o 
   7   5   1      926.57      930.39     29.64 o 
   8   5   1      775.86      746.80     27.09 o 
   9   5   1     1260.83     1207.69     38.25 o 
 -10   6   1     2308.97     2315.62     82.55 o 
  -9   6   1     1560.75     1539.50     60.24 o 
  -8   6   1      306.39      307.90     32.51 o 
  -7   6   1        3.52       -1.91     16.57 o 
  -6   6   1     1878.26     1825.83     42.42 o 
  -5   6   1      632.89      637.22     37.13 o 
  -4   6   1     2128.57     1970.10     44.45 o 
  -3   6   1      138.35      159.65     18.17 o 
  -2   6   1     1665.39     1724.95     34.85 o 
  -1   6   1      326.44      315.90      8.62 o 
   0   6   1      317.73      282.26      8.97 o 
   1   6   1     2695.97     2744.11     43.77 o 
   2   6   1     7105.07     6842.06    104.60 o 
   3   6   1      254.73      263.17     14.15 o 
   4   6   1     1119.00     1134.17     40.80 o 
   5   6   1     6071.57     5683.39    139.29 o 
   6   6   1     2130.34     2017.28     53.55 o 
   7   6   1      134.78      156.18     16.26 o 
   8   6   1      253.80      253.08     19.76 o 
   9   6   1      310.46      298.97     21.99 o 
  -9   7   1      567.22      586.79     41.75 o 
  -8   7   1      374.34      340.09     35.06 o 
  -7   7   1     1025.46      977.25     45.90 o 
  -6   7   1      621.66      628.33     23.32 o 
  -5   7   1     1403.50     1393.96     35.58 o 
  -4   7   1      476.40      468.15     20.22 o 
  -3   7   1      522.68      561.05     21.52 o 
  -2   7   1     6170.71     6086.10    149.33 o 
  -1   7   1    11313.72    11051.74    167.95 o 
   0   7   1      197.20      207.00      9.13 o 
   1   7   1      580.40      561.90     13.00 o 
   2   7   1     9351.21     9056.67    137.78 o 
   3   7   1     3735.05     3650.04     57.83 o 
   4   7   1      946.85      938.20     18.79 o 
   5   7   1      525.04      522.73     20.40 o 
   6   7   1      906.11      847.84     28.05 o 
   7   7   1       92.26       92.43     13.71 o 
   8   7   1      876.91      891.51     31.87 o 
  -8   8   1      156.38      156.50     24.86 o 
  -7   8   1      274.26      295.37     20.75 o 
  -6   8   1      241.51      218.69     17.54 o 
  -5   8   1     3230.26     3367.99    106.46 o 
  -4   8   1     4778.00     4799.29    160.96 o 
  -3   8   1      155.10      136.64     12.86 o 
  -2   8   1      978.71      975.66     28.90 o 
  -1   8   1     6466.37     6426.31    129.44 o 
   0   8   1      299.23      297.60     10.61 o 
   1   8   1     1610.90     1584.90     27.78 o 
   2   8   1        4.23       10.07      6.08 o 
   3   8   1      182.05      182.42     10.26 o 
   4   8   1       19.99       23.16      7.08 o 
   5   8   1     1323.87     1285.19     29.01 o 
   6   8   1      321.08      349.65     20.08 o 
   7   8   1     1815.88     1756.56     50.04 o 
  -8   9   1     1001.67     1005.61     52.91 o 
  -7   9   1      396.90      401.41     24.73 o 
  -6   9   1       80.49       86.67     15.09 o 
  -5   9   1     1063.02     1078.11     35.06 o 
  -4   9   1      275.57      251.96     20.89 o 
  -3   9   1      165.95      154.31     16.76 o 
  -2   9   1       26.73       25.88     12.30 o 
  -1   9   1       48.43       53.49     12.16 o 
   0   9   1      136.41      145.14     15.30 o 
   1   9   1       91.07       94.64      7.22 o 
   2   9   1       23.49       25.85      6.94 o 
   3   9   1      887.83      863.92     19.16 o 
   4   9   1     1976.63     1828.28     32.70 o 
   5   9   1      287.02      244.46     14.97 o 
   6   9   1      925.48      940.00     25.27 o 
  -6  10   1      447.32      442.81     41.91 o 
  -5  10   1      345.70      362.61     25.04 o 
  -4  10   1      438.69      413.81     24.08 o 
  -3  10   1      825.78      871.74     30.61 o 
  -2  10   1      874.43      864.38     43.35 o 
  -1  10   1     2974.11     3034.45     67.48 o 
   0  10   1      652.09      635.56     25.03 o 
   1  10   1      737.71      683.38     25.25 o 
   2  10   1     2130.37     2083.87     36.47 o 
   3  10   1     3439.84     3298.98     54.35 o 
   4  10   1     1009.30      963.62     22.09 o 
   5  10   1      308.81      289.73     17.06 o 
  -5  11   1     1548.01     1631.44     48.29 o 
  -4  11   1     2181.72     2311.17     66.14 o 
  -3  11   1      261.18      262.02     29.48 o 
  -2  11   1      702.19      728.64     29.47 o 
  -1  11   1     2835.48     2998.89     68.23 o 
   0  11   1     2368.91     2353.29     55.83 o 
   1  11   1       22.72       12.61     14.98 o 
   2  11   1        1.86       -6.21     13.78 o 
   3  11   1     1288.47     1195.72     35.30 o 
  -3 -12   2      101.86      110.84     14.03 o 
  -2 -12   2      518.28      487.79     24.97 o 
  -1 -12   2       50.05       51.57     14.63 o 
   0 -12   2      107.56      110.69     15.60 o 
   1 -12   2     1129.54     1197.96     45.42 o 
   2 -12   2     2311.77     2516.57    145.98 o 
   3 -12   2      364.08      380.27     37.93 o 
   4 -12   2      102.04       78.69     16.46 o 
  -5 -11   2      211.79      185.31     16.33 o 
  -4 -11   2       13.01        8.61     10.31 o 
  -3 -11   2      207.32      218.43     13.34 o 
  -2 -11   2     1549.43     1496.95     28.50 o 
  -1 -11   2     3503.28     3460.17     56.53 o 
   0 -11   2     1019.05     1042.44     31.31 o 
   1 -11   2     1301.76     1372.15     37.66 o 
   2 -11   2     3484.54     3634.08     78.87 o 
   3 -11   2     1954.69     1957.89     56.89 o 
   4 -11   2      104.33       91.47     14.85 o 
   5 -11   2       58.54       57.71     14.93 o 
   6 -11   2      799.81      846.13     31.71 o 
  -6 -10   2     1515.86     1566.79     35.73 o 
  -5 -10   2     1410.47     1389.14     32.00 o 
  -4 -10   2      443.47      421.01     18.17 o 
  -3 -10   2     1702.31     1639.76     30.68 o 
  -2 -10   2     2681.29     2598.48     43.25 o 
  -1 -10   2      640.06      648.17     16.25 o 
   0 -10   2      339.55      345.18     16.00 o 
   1 -10   2        8.98       30.52     11.33 o 
   2 -10   2        7.53       34.82     12.16 o 
   3 -10   2      114.61      104.72     13.17 o 
   4 -10   2      941.39      927.35     29.71 o 
   5 -10   2        6.60       -4.94     12.77 o 
   6 -10   2      363.59      398.39     23.43 o 
   7 -10   2      325.29      322.63     22.40 o 
  -7  -9   2       83.92       68.53     14.66 o 
  -6  -9   2     2229.58     2186.21     58.97 o 
  -5  -9   2     1593.71     1615.04     45.26 o 
  -4  -9   2      673.86      655.34     18.84 o 
  -3  -9   2      441.40      432.65     12.98 o 
  -2  -9   2      232.95      222.98     10.79 o 
  -1  -9   2       50.77       58.98      6.50 o 
   0  -9   2     1923.57     1927.75     36.82 o 
   1  -9   2      138.89      132.08      9.28 o 
   2  -9   2     4692.60     4923.77    101.07 o 
   3  -9   2       22.73       27.35     18.96 o 
   4  -9   2       18.08       19.30     10.87 o 
   5  -9   2     1418.21     1421.37     36.93 o 
   6  -9   2     3266.82     3399.80    111.24 o 
   7  -9   2     1124.16     1096.77     50.04 o 
   8  -9   2      359.21      342.32     36.65 o 
  -8  -8   2      324.10      353.80     22.31 o 
  -7  -8   2     1227.43     1252.63     38.57 o 
  -6  -8   2      265.47      261.36     18.17 o 
  -5  -8   2     1015.10      988.72     30.60 o 
  -4  -8   2       30.99       36.97      9.56 o 
  -3  -8   2     2056.30     2072.12     34.65 o 
  -2  -8   2      922.61      916.47     18.16 o 
  -1  -8   2     9300.27     9053.94    137.32 o 
   0  -8   2      835.20      847.36     17.06 o 
   1  -8   2        5.61       17.02      5.08 o 
   2  -8   2     8304.74     8584.37    130.93 o 
   3  -8   2    10105.08    10189.66    200.89 o 
   4  -8   2       55.47       60.07     11.47 o 
   5  -8   2      512.54      491.26     20.21 o 
   6  -8   2     3623.13     3682.30     82.87 o 
   7  -8   2     1262.12     1205.78     50.36 o 
   8  -8   2       74.19       76.82     20.40 o 
   9  -8   2       89.39       92.43     22.31 o 
  -9  -7   2       50.09       53.55     15.62 o 
  -8  -7   2      143.17      150.12     15.94 o 
  -7  -7   2        4.81        3.82     11.79 o 
  -6  -7   2       71.57       67.57     11.47 o 
  -5  -7   2      489.40      493.72     20.08 o 
  -4  -7   2     6731.18     6773.47    164.47 o 
  -3  -7   2      429.48      467.30     14.07 o 
  -2  -7   2      512.04      510.68     12.22 o 
  -1  -7   2    10626.47    10355.50    157.05 o 
   0  -7   2     6056.41     6040.21     92.56 o 
   1  -7   2      194.99      235.66     11.17 o 
   2  -7   2      806.15      855.60     17.07 o 
   3  -7   2     2782.14     2913.85     51.00 o 
   4  -7   2      142.62      146.34     11.59 o 
   5  -7   2     1813.29     1775.45     83.35 o 
   6  -7   2      227.44      228.73     38.41 o 
   7  -7   2     2219.85     2020.47     69.48 o 
   8  -7   2       84.15       70.12     18.49 o 
   9  -7   2      318.59      337.54     35.06 o 
  -9  -6   2     1317.23     1397.98     42.71 o 
  -8  -6   2     1587.48     1598.14     45.90 o 
  -7  -6   2     1109.38     1109.20     33.79 o 
  -6  -6   2     1297.89     1345.39     37.93 o 
  -5  -6   2     5753.44     5829.05    142.48 o 
  -4  -6   2     1424.14     1435.59     38.57 o 
  -3  -6   2      911.71      956.09     20.98 o 
  -2  -6   2      477.40      541.11     10.75 o 
  -1  -6   2      261.13      238.46     18.47 o 
   0  -6   2       34.56       57.36      4.00 o 
   1  -6   2      263.13      225.70     10.90 o 
   2  -6   2     1127.78     1163.93     20.56 o 
   3  -6   2       29.05       40.60      6.74 o 
   4  -6   2      832.11      825.06     22.41 o 
   5  -6   2        5.66        7.79      8.77 o 
   6  -6   2      171.14      143.75     16.26 o 
   7  -6   2     3572.26     3360.76    103.27 o 
   8  -6   2     1628.00     1502.21     55.14 o 
   9  -6   2      460.63      408.62     33.47 o 
  10  -6   2     1243.19     1212.47     52.91 o 
 -10  -5   2      127.39      116.66     16.89 o 
  -9  -5   2     2032.04     2027.80     56.10 o 
  -8  -5   2     3206.27     3228.80     82.87 o 
  -7  -5   2       81.42       97.21     11.79 o 
  -6  -5   2      347.72      364.32     17.53 o 
  -5  -5   2      636.68      671.26     22.31 o 
  -4  -5   2      683.61      713.33     21.99 o 
  -3  -5   2     4171.83     4178.95    102.00 o 
  -2  -5   2      762.83      702.95     14.32 o 
  -1  -5   2     4530.10     4905.19     75.39 o 
   0  -5   2       34.11       61.72      4.38 o 
   1  -5   2      352.88      423.46     11.83 o 
   2  -5   2     2634.40     2836.86     49.56 o 
   3  -5   2     7524.17     7192.33    380.89 o 
   4  -5   2     7587.24     7704.58    268.85 o 
   5  -5   2     1026.13     1026.65     38.25 o 
   6  -5   2     3381.58     3336.21    100.40 o 
   7  -5   2     5975.92     5682.12    165.74 o 
   8  -5   2     1416.20     1313.83     48.13 o 
   9  -5   2       95.16       80.32     16.89 o 
  10  -5   2       16.70       23.91     18.17 o 
 -10  -4   2      237.32      278.89     22.31 o 
  -9  -4   2      260.58      255.95     20.08 o 
  -8  -4   2      863.97      891.82     29.32 o 
  -7  -4   2        8.85       15.62      9.88 o 
  -6  -4   2     4186.30     4248.76    104.86 o 
  -5  -4   2       24.29       25.50      7.33 o 
  -4  -4   2     7340.00     7885.22    189.97 o 
  -3  -4   2       67.47       73.95      8.61 o 
  -2  -4   2      281.94      270.38      6.00 o 
  -1  -4   2     5720.52     5547.16     83.16 o 
   0  -4   2    32525.99    31545.32    477.11 o 
   1  -4   2     2867.14     2767.84     42.96 o 
   2  -4   2      183.33      201.41      7.88 o 
   3  -4   2     9268.41     9059.20    198.41 o 
   4  -4   2     8418.96     8323.59    163.27 o 
   5  -4   2     1058.44     1020.28     35.70 o 
   6  -4   2       15.12       14.34      9.56 o 
   7  -4   2      633.04      659.90     17.73 o 
   8  -4   2       64.54       51.00     14.02 o 
   9  -4   2      353.15      367.82     29.96 o 
  10  -4   2      182.69      243.51     30.92 o 
 -10  -3   2       14.00       12.75     13.71 o 
  -9  -3   2      148.94      188.37     18.81 o 
  -8  -3   2      869.00      920.19     29.32 o 
  -7  -3   2     5033.23     5298.68    130.04 o 
  -6  -3   2      696.61      735.01     23.27 o 
  -5  -3   2      607.27      653.09     20.40 o 
  -4  -3   2    13331.68    13993.49    336.59 o 
  -3  -3   2    16491.67    17021.49    411.49 o 
  -2  -3   2     2386.30     2581.38     46.42 o 
  -1  -3   2       21.57       25.86      4.14 o 
   0  -3   2    14480.77    14187.93    260.84 o 
   1  -3   2     2019.15     1939.94     41.12 o 
   2  -3   2    15967.22    14808.18    420.09 o 
   3  -3   2       93.63      118.50     20.40 o 
   4  -3   2     2288.61     2348.13     69.48 o 
   5  -3   2       28.48      101.04     14.66 o 
   6  -3   2     1983.92     1952.58     60.24 o 
   7  -3   2      447.27      447.89     14.77 o 
   8  -3   2     3490.12     3465.71     72.99 o 
   9  -3   2      474.01      442.09     29.32 o 
  10  -3   2       11.43       13.39     16.89 o 
  11  -3   2     1187.46     1329.45     55.46 o 
 -10  -2   2     1200.93     1243.39     38.57 o 
  -9  -2   2      567.00      609.74     24.22 o 
  -8  -2   2     4487.23     4636.34    114.75 o 
  -7  -2   2     3555.64     3785.95     93.71 o 
  -6  -2   2     2029.53     2199.28     55.78 o 
  -5  -2   2      881.57      964.18     26.46 o 
  -4  -2   2      103.35       93.07      7.97 o 
  -3  -2   2     2185.47     2165.33     38.92 o 
  -2  -2   2      546.53      496.32      9.91 o 
  -1  -2   2     7866.16     7645.21    136.81 o 
   0  -2   2       35.66       45.26      3.82 o 
   1  -2   2     6351.72     6329.63    117.82 o 
   2  -2   2       63.22      127.49      7.65 o 
   3  -2   2      153.90      187.10      9.88 o 
   4  -2   2     4482.80     4470.60    127.18 o 
   5  -2   2     6579.58     6498.08    184.23 o 
   6  -2   2      959.42     1001.22     21.81 o 
   7  -2   2     1700.35     1743.89     35.42 o 
   8  -2   2     6095.73     6160.07    114.78 o 
   9  -2   2     3630.41     3612.74     56.96 o 
  10  -2   2        4.82       -1.59     15.62 o 
  11  -2   2      608.68      663.29     39.84 o 
 -10  -1   2      382.16      410.85     21.99 o 
  -9  -1   2       28.52       47.17     11.47 o 
  -8  -1   2      449.63      493.09     19.76 o 
  -7  -1   2      230.84      236.50     14.02 o 
  -6  -1   2      781.18      829.35     23.91 o 
  -5  -1   2      121.31       67.25      6.37 o 
  -4  -1   2       94.69      112.83      7.65 o 
  -3  -1   2      757.12      818.14     15.76 o 
  -2  -1   2      506.37      489.69      9.56 o 
  -1  -1   2      126.17      144.79      5.26 o 
   0  -1   2     3916.85     3797.76     84.78 o 
   1  -1   2     1758.25     1646.91     44.30 o 
   2  -1   2     1963.30     1936.64     51.32 o 
   3  -1   2     6912.02     7112.29    187.42 o 
   5  -1   2     8874.12     9343.44    224.71 o 
   6  -1   2     2489.31     2633.08     66.30 o 
   7  -1   2       46.73       51.18      7.97 o 
   8  -1   2     1858.44     1888.71     36.70 o 
   9  -1   2       46.08       43.99     12.11 o 
  10  -1   2      192.81      189.18     15.92 o 
  11  -1   2       72.68       56.74     19.44 o 
 -11   0   2      708.39      745.21     39.84 o 
 -10   0   2       42.55       23.91     17.21 o 
  -9   0   2      845.20      924.02     29.64 o 
  -8   0   2       54.63       49.72      9.56 o 
  -7   0   2     3104.07     3145.61     77.77 o 
  -6   0   2     1327.59     1421.88     36.97 o 
  -5   0   2     1780.83     1827.00     45.58 o 
  -4   0   2     6651.04     6999.77    167.97 o 
  -3   0   2    25742.14    24888.90    440.49 o 
  -2   0   2     1418.94     1349.56     24.49 o 
  -1   0   2     1462.95     1521.91     31.88 o 
   0   0   2    18032.98    17283.03    657.92 o 
   1   0   2    19188.27    20582.90    398.27 o 
   2   0   2      930.65     1247.53     33.79 o 
   4   0   2     1555.07     1615.85     30.06 o 
   5   0   2      458.23      484.03     11.92 o 
   6   0   2     2095.47     2089.97     39.06 o 
   7   0   2      455.76      450.35     12.73 o 
   8   0   2      675.32      664.25     24.22 o 
   9   0   2      123.95      109.01     13.71 o 
  10   0   2        5.13       15.62     13.39 o 
  11   0   2       72.16       65.02     15.94 o 
 -11   1   2      293.30      297.06     33.15 o 
 -10   1   2     1618.83     1697.27     60.56 o 
  -9   1   2      331.27      327.34     27.41 o 
  -8   1   2       92.30       80.12      7.61 o 
  -7   1   2     4552.47     4513.56     83.94 o 
  -6   1   2    16611.12    16518.85    301.13 o 
  -5   1   2     1131.72     1192.66     23.82 o 
  -4   1   2       99.89      111.70      9.08 o 
  -3   1   2    23686.29    23553.08    354.31 o 
  -2   1   2     9073.93     8918.10    117.82 o 
  -1   1   2    21798.63    20445.97    436.49 o 
   0   1   2      559.73      609.91     14.99 o 
   1   1   2     1480.46     1486.87     34.26 o 
   2   1   2      337.40      466.63     14.66 o 
   3   1   2    11268.31    11735.52    208.60 o 
   4   1   2        7.11       32.14      9.72 o 
   5   1   2    10346.36    10643.24    188.33 o 
   6   1   2      223.98      274.82     16.26 o 
   7   1   2       83.75      104.23     13.39 o 
   8   1   2     3124.57     3020.98     77.13 o 
   9   1   2     5218.70     4938.82    123.03 o 
  10   1   2      726.82      707.91     28.37 o 
 -11   2   2      617.75      694.21     42.39 o 
 -10   2   2     2690.96     2779.38     89.56 o 
  -9   2   2     2118.49     2142.23     70.44 o 
  -8   2   2       90.03       79.05     14.02 o 
  -7   2   2      862.35      826.80     33.47 o 
  -6   2   2     4312.37     4286.05    124.94 o 
  -5   2   2       16.28        5.74      7.97 o 
  -4   2   2     1572.79     1403.85     53.39 o 
  -3   2   2      477.66      477.86     13.25 o 
  -2   2   2      505.50      459.94      9.60 o 
  -1   2   2      187.09      259.33      9.96 o 
   0   2   2    20785.79    20113.69    315.64 o 
   1   2   2     2107.20     2140.86     28.68 o 
   2   2   2    13968.15    14527.57    219.77 o 
   3   2   2       35.32       51.09     10.36 o 
   4   2   2     1036.02     1145.21     27.57 o 
   5   2   2    10478.90    10805.23    344.39 o 
   6   2   2     6291.72     6309.07    153.63 o 
   7   2   2      649.68      650.54     23.27 o 
   8   2   2      168.21      182.00     16.57 o 
   9   2   2     2725.18     2624.48     69.17 o 
  10   2   2      698.87      657.55     27.73 o 
 -11   3   2      306.47      360.17     38.89 o 
 -10   3   2      871.43      805.13     42.39 o 
  -9   3   2       57.44       39.20     17.21 o 
  -8   3   2      313.91      273.48     25.82 o 
  -7   3   2       20.81       22.63     12.43 o 
  -6   3   2      234.23      229.81     21.04 o 
  -5   3   2       46.04       44.62      9.88 o 
  -4   3   2      717.42      833.38     20.87 o 
  -3   3   2     2241.62     2237.18     58.17 o 
  -2   3   2     1631.83     1429.37     31.27 o 
  -1   3   2     5017.29     4925.08     64.90 o 
   0   3   2     4522.31     4865.03     64.15 o 
   1   3   2     8361.73     8480.84    111.31 o 
   2   3   2    10098.52    10014.36    150.98 o 
   3   3   2     4771.01     5304.11     80.14 o 
   4   3   2      518.35      511.21     12.02 o 
   5   3   2     1229.82     1257.10     34.74 o 
   6   3   2      751.41      752.22     24.54 o 
   7   3   2        6.47       12.75     10.20 o 
   8   3   2      287.80      315.87     19.12 o 
   9   3   2        1.14        4.78     12.75 o 
  10   3   2      133.59      135.78     16.57 o 
 -10   4   2      512.97      495.64     36.02 o 
  -9   4   2      238.85      213.55     28.05 o 
  -8   4   2     1998.08     1873.21     63.43 o 
  -7   4   2     2231.49     2118.32     68.85 o 
  -6   4   2     5777.81     5476.21    160.01 o 
  -5   4   2     2496.51     2451.52     52.07 o 
  -4   4   2     2227.10     2310.92     75.86 o 
  -3   4   2     6019.39     5763.17    172.44 o 
  -2   4   2    12038.06    11505.92    224.25 o 
  -1   4   2     1168.92     1119.82     19.22 o 
   0   4   2      570.69      604.49      9.99 o 
   1   4   2     3078.81     3022.44     40.52 o 
   2   4   2      655.64      659.96     13.71 o 
   3   4   2     1079.24     1086.48     24.92 o 
   4   4   2       28.55       41.12      7.65 o 
   5   4   2       86.33       94.35      9.56 o 
   6   4   2      100.16      110.60     13.71 o 
   7   4   2      137.75      132.59     14.98 o 
   8   4   2       22.55       20.72     12.11 o 
   9   4   2      872.35      832.22     30.28 o 
 -10   5   2     1224.46     1301.40     56.10 o 
  -9   5   2     2913.75     2802.65     91.80 o 
  -8   5   2     1459.96     1324.67     51.64 o 
  -7   5   2      151.89      109.33     17.53 o 
  -6   5   2     3607.23     3536.38    108.37 o 
  -5   5   2     8289.53     8360.22    165.56 o 
  -4   5   2      143.94      130.40     11.47 o 
  -3   5   2      627.73      548.31     18.22 o 
  -2   5   2     3509.83     3388.41     61.85 o 
  -1   5   2       50.36       54.81      5.32 o 
   0   5   2     4918.66     4610.69     71.03 o 
   1   5   2      555.33      554.95     11.76 o 
   2   5   2     2765.54     2824.96     44.83 o 
   3   5   2      241.45      251.74     13.23 o 
   4   5   2      662.60      629.19     20.72 o 
   5   5   2      400.49      396.83     17.21 o 
   6   5   2     5560.36     5274.45    130.04 o 
   7   5   2     1572.53     1426.66     41.12 o 
   8   5   2       49.51       68.85     13.39 o 
   9   5   2     2227.60     2063.18     57.37 o 
  -9   6   2      615.86      626.32     42.07 o 
  -8   6   2      527.22      505.20     37.93 o 
  -7   6   2      233.91      230.77     29.64 o 
  -6   6   2       80.25       79.63     11.25 o 
  -5   6   2     2653.80     2608.16     57.09 o 
  -4   6   2      532.67      562.41     20.67 o 
  -3   6   2     3544.39     3560.67     74.48 o 
  -2   6   2      301.62      307.35     25.66 o 
  -1   6   2     3058.32     3021.51     55.25 o 
   0   6   2      254.50      260.62     12.22 o 
   1   6   2        5.02        9.76      4.41 o 
   2   6   2     4544.61     4441.27     69.00 o 
   3   6   2    11489.99    11253.71    170.98 o 
   4   6   2     2075.89     2042.33     74.11 o 
   5   6   2      205.59      212.92     15.30 o 
   6   6   2     4007.19     3809.86     95.94 o 
   7   6   2     1918.54     1739.66     48.45 o 
   8   6   2      139.03      163.19     18.81 o 
  -9   7   2        1.34      -19.12     22.63 o 
  -8   7   2      137.25      103.59     23.59 o 
  -7   7   2      350.38      329.57     32.83 o 
  -6   7   2        1.44       -7.80     11.25 o 
  -5   7   2     1924.33     1885.27     44.74 o 
  -4   7   2      921.57      909.09     27.68 o 
  -3   7   2      731.87      751.66     24.91 o 
  -2   7   2     2338.00     2383.65     53.40 o 
  -1   7   2     5805.50     5747.71     94.45 o 
   0   7   2     3236.53     3050.15     49.00 o 
   1   7   2      887.56      863.24     17.29 o 
   2   7   2      526.06      513.57     12.89 o 
   3   7   2     3531.49     3403.80     54.44 o 
   4   7   2       15.91       28.40      6.68 o 
   5   7   2      610.91      596.92     17.69 o 
   6   7   2       17.96       18.81     11.47 o 
   7   7   2       91.12       93.71     14.34 o 
   8   7   2       27.74       31.87     14.66 o 
  -8   8   2     1085.38     1086.25     52.59 o 
  -7   8   2       35.51       30.60     14.09 o 
  -6   8   2     1777.71     1731.06     43.97 o 
  -5   8   2     7715.48     7771.23    333.40 o 
  -4   8   2     2071.98     2080.42     49.59 o 
  -3   8   2      433.58      431.75     32.67 o 
  -2   8   2      813.26      868.55     38.41 o 
  -1   8   2      516.38      565.24     22.27 o 
   0   8   2       64.41       61.13      6.10 o 
   1   8   2     1086.44     1009.51     19.97 o 
   2   8   2        6.31       10.80      6.38 o 
   3   8   2      372.80      331.75     12.24 o 
   4   8   2      332.34      311.47     12.98 o 
   5   8   2       70.88       66.91      9.64 o 
   6   8   2      226.42      191.65     14.97 o 
   7   8   2      568.23      559.86     25.50 o 
  -7   9   2       20.41        7.65     15.70 o 
  -6   9   2       38.45       19.90     15.16 o 
  -5   9   2     1553.31     1561.54     50.36 o 
  -4   9   2      222.49      219.41     24.38 o 
  -3   9   2      385.81      392.38     23.13 o 
  -2   9   2      485.06      509.00     30.60 o 
  -1   9   2      646.44      624.26     24.96 o 
   0   9   2      126.07      109.91     13.01 o 
   1   9   2      614.47      567.29     22.41 o 
   2   9   2      456.09      446.40     14.19 o 
   3   9   2     2667.12     2582.24     43.46 o 
   4   9   2     1728.95     1625.51     30.25 o 
   5   9   2       53.55       60.12     10.64 o 
   6   9   2     1627.51     1573.09     35.75 o 
  -6  10   2      170.09      221.83     22.08 o 
  -5  10   2        3.36        6.77     15.99 o 
  -4  10   2      869.29      903.89     32.55 o 
  -3  10   2      171.90      168.79     40.64 o 
  -2  10   2      175.25      178.95     20.24 o 
  -1  10   2     1208.91     1256.28     36.30 o 
   0  10   2     3570.37     3603.60     77.94 o 
   1  10   2      468.81      435.41     22.82 o 
   2  10   2      542.68      478.66     23.03 o 
   3  10   2     2700.53     2594.39     48.20 o 
   4  10   2     1204.43     1165.44     25.36 o 
  -4  11   2     3260.31     3476.26    103.59 o 
  -3  11   2     1502.78     1559.21     43.88 o 
  -2  11   2      373.77      359.52     25.27 o 
  -1  11   2      504.34      508.84     27.02 o 
   0  11   2     1327.49     1347.06     38.85 o 
   1  11   2      514.56      471.57     25.50 o 
   2  11   2       19.41       -7.62     16.26 o 
  -3 -12   3       58.20       53.65     10.12 o 
  -2 -12   3      397.03      373.75     15.82 o 
  -1 -12   3      380.03      370.92     22.13 o 
   0 -12   3       23.82       19.93     13.78 o 
   1 -12   3      484.23      522.52     25.73 o 
   2 -12   3     2140.59     2322.89    116.98 o 
   3 -12   3     1059.87     1167.39     73.31 o 
   4 -12   3      741.86      763.07     40.00 o 
   5 -12   3     1120.09     1157.62     39.20 o 
  -5 -11   3      269.63      297.08     17.50 o 
  -4 -11   3       11.93       10.55     10.31 o 
  -3 -11   3      441.61      397.63     18.59 o 
  -2 -11   3     4476.88     4402.88     70.23 o 
  -1 -11   3     3976.02     3844.74     61.91 o 
   0 -11   3      136.65      138.35     13.66 o 
   1 -11   3     1369.24     1383.09     48.93 o 
   2 -11   3     3676.22     3958.42     97.53 o 
   3 -11   3       41.93       56.28     15.14 o 
   4 -11   3      138.99      130.12     15.46 o 
   5 -11   3       88.90       86.45     14.62 o 
   6 -11   3      308.69      337.22     24.34 o 
  -6 -10   3     1089.99     1058.52     35.38 o 
  -5 -10   3     5581.45     5682.51    160.64 o 
  -4 -10   3      860.43      875.42     23.05 o 
  -3 -10   3        0.88        1.63      7.42 o 
  -2 -10   3     3154.21     3074.03     77.20 o 
  -1 -10   3     2869.27     2798.28     45.81 o 
   0 -10   3      513.69      506.70     14.24 o 
   1 -10   3      274.40      297.42     18.87 o 
   2 -10   3        1.41       11.94     16.10 o 
   3 -10   3      529.77      556.27     29.01 o 
   4 -10   3      739.08      762.05     34.90 o 
   5 -10   3      420.60      435.34     22.44 o 
   6 -10   3     1333.83     1403.36     37.87 o 
   7 -10   3      503.27      556.83     41.75 o 
  -7  -9   3      164.81      162.87     16.89 o 
  -6  -9   3        2.34       21.99     13.39 o 
  -5  -9   3     1009.01      959.08     30.92 o 
  -4  -9   3      260.65      270.29     17.21 o 
  -3  -9   3      444.50      453.88     13.44 o 
  -2  -9   3       28.67       28.94      6.30 o 
  -1  -9   3      788.49      780.95     16.76 o 
   0  -9   3      174.56      180.64     10.32 o 
   1  -9   3      740.70      754.58     16.64 o 
   2  -9   3      172.23      216.57     18.45 o 
   3  -9   3     2243.26     2274.00     50.98 o 
   4  -9   3     1957.57     2000.65     46.15 o 
   5  -9   3       40.59       33.97     10.37 o 
   6  -9   3     3002.33     3156.93     67.87 o 
   7  -9   3     5547.56     5286.25    159.37 o 
   8  -9   3      293.12      294.83     35.38 o 
  -8  -8   3       74.60       66.62     15.30 o 
  -7  -8   3      191.45      204.95     19.44 o 
  -6  -8   3      523.72      512.53     22.31 o 
  -5  -8   3       64.10       87.02     12.11 o 
  -4  -8   3       17.33       12.43      9.56 o 
  -3  -8   3        5.45       21.51      6.74 o 
  -2  -8   3      370.59      394.97     11.50 o 
  -1  -8   3     1555.01     1456.45     25.35 o 
   0  -8   3     5073.87     5057.04     78.13 o 
   1  -8   3     2832.47     2932.12     46.88 o 
   2  -8   3      841.09      871.24     18.02 o 
   3  -8   3     6140.65     6426.69    121.63 o 
   4  -8   3     4051.75     4246.46     86.93 o 
   5  -8   3       75.32       80.01     11.00 o 
   6  -8   3      791.20      778.28     23.82 o 
   7  -8   3      101.42      108.69     19.12 o 
   8  -8   3       23.91       39.20     18.49 o 
   9  -8   3      262.54      290.37     34.10 o 
  -9  -7   3       53.61       49.72     16.26 o 
  -8  -7   3      395.45      421.69     22.95 o 
  -7  -7   3      120.67      117.30     14.02 o 
  -6  -7   3      300.39      279.53     17.53 o 
  -5  -7   3     1782.22     1854.09     49.72 o 
  -4  -7   3     4542.89     4613.71    113.47 o 
  -3  -7   3     2845.54     2881.06     72.03 o 
  -2  -7   3     3922.59     3906.35     52.32 o 
  -1  -7   3     7231.35     7391.11     97.22 o 
   0  -7   3     5639.20     5753.59     89.79 o 
   1  -7   3        6.16       35.85     11.98 o 
   2  -7   3       22.86       26.48      4.99 o 
   3  -7   3     1612.61     1657.97     37.47 o 
   4  -7   3      125.49      149.69     13.67 o 
   5  -7   3      353.04      367.68     16.13 o 
   6  -7   3       36.96       21.99     14.34 o 
   7  -7   3       44.12       51.00     15.94 o 
   8  -7   3       94.70       89.56     18.17 o 
   9  -7   3       10.62       16.57     18.49 o 
  -9  -6   3      869.58      872.06     31.87 o 
  -8  -6   3     4673.64     4704.87    117.93 o 
  -7  -6   3     1699.10     1747.63     48.13 o 
  -6  -6   3       16.09       11.47     10.20 o 
  -5  -6   3     3193.27     3263.22     81.92 o 
  -4  -6   3     6867.74     7038.98    170.52 o 
  -3  -6   3      383.38      413.40     15.94 o 
  -2  -6   3     1015.95      894.08     15.77 o 
  -1  -6   3      340.89      349.89      7.77 o 
   0  -6   3     4674.37     4758.89     72.86 o 
   1  -6   3     2888.35     2749.81     43.30 o 
   2  -6   3     2405.78     2369.08     38.09 o 
   3  -6   3     3002.50     3103.78     63.31 o 
   4  -6   3     1000.38     1057.94     27.57 o 
   5  -6   3      100.58      115.76     12.91 o 
   6  -6   3      689.21      676.68     33.15 o 
   7  -6   3     4477.44     4139.11    124.31 o 
   8  -6   3     3257.11     3055.09     95.62 o 
   9  -6   3       30.19       47.49     17.53 o 
  10  -6   3      461.67      493.09     36.97 o 
 -10  -5   3      288.32      297.70     23.27 o 
  -9  -5   3        0.55        5.42     13.71 o 
  -8  -5   3     1630.68     1703.33     47.49 o 
  -7  -5   3     1372.62     1387.78     39.52 o 
  -6  -5   3     1179.64     1172.95     33.79 o 
  -5  -5   3     1583.16     1592.41     42.39 o 
  -4  -5   3      554.13      589.66     19.44 o 
  -3  -5   3     1693.74     1708.70     34.74 o 
  -2  -5   3     8524.14     8526.34    127.91 o 
  -1  -5   3      133.95      216.76      6.13 o 
   0  -5   3    10445.73    10360.75    135.78 o 
   1  -5   3      979.66      944.62     19.76 o 
   2  -5   3      117.40      135.49      9.24 o 
   4  -5   3    17834.75    17171.84    432.21 o 
   5  -5   3     4028.87     3789.78    111.88 o 
   6  -5   3       33.15       51.95     11.47 o 
   7  -5   3     1930.14     1864.29     60.56 o 
   8  -5   3     4689.86     4300.07    128.13 o 
   9  -5   3      349.12      334.04     28.37 o 
  10  -5   3      562.98      575.32     35.38 o 
 -10  -4   3        3.34       -3.82     14.66 o 
  -9  -4   3      279.43      293.24     19.76 o 
  -8  -4   3       71.89       86.38     12.43 o 
  -7  -4   3      222.56      221.84     15.62 o 
  -6  -4   3       18.41       14.02      8.61 o 
  -5  -4   3     1115.69     1106.97     30.92 o 
  -4  -4   3     3767.94     3778.62     92.43 o 
  -3  -4   3     9923.33    10011.15    217.38 o 
  -2  -4   3     3394.23     3715.83     66.22 o 
  -1  -4   3     4206.70     4365.51     65.70 o 
   0  -4   3    13156.16    12898.37    196.71 o 
   1  -4   3    11360.87    11102.63    168.11 o 
   2  -4   3     4903.50     4938.81    212.60 o 
   3  -4   3      356.47      404.76     19.44 o 
   4  -4   3     5055.91     4924.80    141.52 o 
   5  -4   3     4084.20     3938.31    114.43 o 
   6  -4   3     1611.46     1511.45     49.09 o 
   7  -4   3      125.93      108.37     12.75 o 
   8  -4   3     1100.74     1066.89     25.58 o 
   9  -4   3      237.06      221.84     27.09 o 
  10  -4   3      760.35      790.88     25.04 o 
 -10  -3   3       25.68       36.02     14.34 o 
  -9  -3   3       18.26       12.11     12.43 o 
  -8  -3   3      892.44      960.03     30.28 o 
  -7  -3   3     2806.06     2802.01     70.76 o 
  -6  -3   3     1584.41     1663.49     43.67 o 
  -5  -3   3     2007.70     2046.61     51.95 o 
  -4  -3   3     9850.49     9592.45    169.53 o 
  -3  -3   3     4662.55     4281.85     76.34 o 
  -2  -3   3     1219.28     1297.58     24.07 o 
  -1  -3   3     4143.77     4415.11     78.24 o 
   0  -3   3     2757.56     2781.97     36.87 o 
   1  -3   3      706.87      673.52     10.39 o 
   2  -3   3       58.71       56.61      7.81 o 
   3  -3   3       41.39       28.37      5.42 o 
   4  -3   3      134.51      144.71     12.11 o 
   5  -3   3      335.70      396.19     18.81 o 
   6  -3   3       10.35       14.02      8.29 o 
   7  -3   3       28.63       26.29      7.10 o 
   8  -3   3      880.31      868.94     17.88 o 
   9  -3   3     1213.65     1201.18     30.16 o 
  10  -3   3     1046.57     1051.83     45.58 o 
 -10  -2   3     1773.27     1807.55     50.36 o 
  -9  -2   3       27.23       43.35     11.79 o 
  -8  -2   3     1610.18     1606.75     43.67 o 
  -7  -2   3     7360.75     7405.84    179.13 o 
  -6  -2   3      314.16      326.70     14.02 o 
  -5  -2   3     1730.01     1700.46     43.35 o 
  -4  -2   3     3014.21     3104.32     55.56 o 
  -3  -2   3     2818.88     2863.23     51.27 o 
  -2  -2   3     1129.95     1065.94     28.05 o 
  -1  -2   3     2470.28     2323.54    101.36 o 
   0  -2   3       34.99      110.28      6.37 o 
   1  -2   3      592.25      535.81      9.31 o 
   2  -2   3     2124.67     2185.08     42.74 o 
   3  -2   3      257.80      258.64      7.65 o 
   4  -2   3    13423.01    13629.17    356.67 o 
   5  -2   3     6347.10     6287.72    164.79 o 
   6  -2   3       98.64       90.20     12.11 o 
   7  -2   3     7831.95     7835.23    118.42 o 
   8  -2   3     2134.06     2199.55     36.17 o 
   9  -2   3     1004.31     1019.63     20.49 o 
  10  -2   3      159.35      153.59     12.10 o 
  11  -2   3        1.13       -7.33     17.85 o 
 -11  -1   3     1100.60     1224.27     51.32 o 
  -9  -1   3       50.35       57.69     11.47 o 
  -8  -1   3      546.48      592.85     21.04 o 
  -7  -1   3     1031.92     1068.09     29.96 o 
  -6  -1   3      419.80      404.16     14.98 o 
  -5  -1   3     1559.34     1376.62     35.38 o 
  -4  -1   3     2871.06     2845.78     51.04 o 
  -3  -1   3     3730.50     3757.58     66.77 o 
  -2  -1   3     7293.95     7329.75    129.96 o 
  -1  -1   3     1602.66     1609.75     57.53 o 
   0  -1   3     1665.18     1648.97     30.78 o 
   2  -1   3    10163.31    10391.77    272.84 o 
   4  -1   3     9804.68    10127.22    265.51 o 
   5  -1   3    11004.59    11289.65    293.56 o 
   6  -1   3     1053.59     1061.06     21.97 o 
   7  -1   3     1201.83     1171.30     24.55 o 
   8  -1   3      306.61      293.74     12.40 o 
   9  -1   3      760.25      743.61     27.73 o 
  10  -1   3      553.83      528.47     25.18 o 
 -11   0   3       19.83        0.32     19.76 o 
 -10   0   3      174.81      150.12     19.44 o 
  -9   0   3       18.74       23.27     14.66 o 
  -8   0   3     1088.26     1073.55     24.27 o 
  -7   0   3      129.59      129.41     11.79 o 
  -6   0   3     2599.22     2529.17     62.47 o 
  -5   0   3     2171.01     2082.62     51.32 o 
  -4   0   3      301.26      353.69      8.40 o 
  -3   0   3     6530.81     6315.81     94.83 o 
  -2   0   3    29601.93    27988.76    420.19 o 
  -1   0   3    14124.44    14016.85    184.54 o 
   0   0   3     1298.79     1343.11     41.86 o 
   1   0   3     7253.41     7541.50    174.40 o 
   2   0   3     8592.47     9167.50    241.60 o 
   3   0   3      269.24      287.50     11.16 o 
   4   0   3      720.86      648.95     19.76 o 
   5   0   3      984.93     1021.85     20.85 o 
   6   0   3     1983.73     2078.31     39.19 o 
   7   0   3     1884.40     1908.51     36.82 o 
   8   0   3      572.99      570.86     22.95 o 
   9   0   3     2371.22     2288.21     61.52 o 
  10   0   3      606.50      566.08     26.14 o 
 -11   1   3      209.91      165.74     23.59 o 
 -10   1   3     1190.58     1197.81     48.13 o 
  -9   1   3      885.01      904.57     39.20 o 
  -8   1   3     1231.08     1149.36     42.39 o 
  -7   1   3     3164.27     3101.52     58.95 o 
  -6   1   3     4727.94     4456.79     82.88 o 
  -5   1   3     3384.65     3284.09    123.51 o 
  -4   1   3      562.93      571.07     10.52 o 
  -3   1   3      914.67      886.51     14.66 o 
  -2   1   3     5284.30     5076.81     66.98 o 
  -1   1   3     6556.73     6300.89    217.77 o 
   0   1   3      506.66      645.22     23.49 o 
   1   1   3      317.96      365.48     11.69 o 
   2   1   3      310.67      404.03     10.25 o 
   3   1   3      602.98      764.01     22.63 o 
   4   1   3      762.67      750.95     16.11 o 
   5   1   3      179.10      145.04      9.24 o 
   6   1   3     5839.93     5932.49    106.07 o 
   7   1   3      857.86      835.09     27.41 o 
   8   1   3      242.79      267.42     18.17 o 
   9   1   3     2770.56     2673.24     70.44 o 
  10   1   3     1622.36     1529.94     45.90 o 
 -11   2   3      568.32      614.84     41.44 o 
 -10   2   3     3248.42     3381.79    106.46 o 
  -9   2   3     1372.49     1372.16     51.32 o 
  -8   2   3        2.47       -0.96     13.71 o 
  -7   2   3      256.79      258.18     22.95 o 
  -6   2   3     3246.01     3092.70     92.43 o 
  -5   2   3       12.52       17.22      3.52 o 
  -4   2   3     5027.29     4565.22    212.28 o 
  -3   2   3      329.37      366.25      9.04 o 
  -2   2   3     1515.57     1427.00     24.13 o 
  -1   2   3      812.10      778.49     14.40 o 
   0   2   3       53.63       47.64      3.60 o 
   1   2   3     4940.09     5255.68     82.48 o 
   2   2   3     7596.90     8028.12    313.16 o 
   3   2   3     1514.98     1534.70     42.23 o 
   4   2   3     4002.18     4449.27     80.08 o 
   5   2   3     8481.58     8828.51    156.64 o 
   6   2   3     5015.74     4970.70    122.39 o 
   7   2   3      470.94      466.95     20.72 o 
   8   2   3      506.01      488.62     21.99 o 
   9   2   3     1106.86     1012.94     33.79 o 
  10   2   3       82.16       87.33     15.94 o 
 -10   3   3      226.64      196.34     23.59 o 
  -9   3   3      252.84      239.69     28.69 o 
  -8   3   3      147.15      120.48     16.89 o 
  -7   3   3     2329.41     2198.01     70.12 o 
  -6   3   3     1050.19     1003.70     38.25 o 
  -5   3   3     1585.75     1499.66     49.40 o 
  -4   3   3     1791.13     1610.75     35.53 o 
  -3   3   3      297.62      273.76     20.43 o 
  -2   3   3    12348.37    12076.70    278.64 o 
  -1   3   3     7743.90     7893.15    158.11 o 
   0   3   3        5.13       23.91      4.46 o 
   1   3   3     3681.20     3703.85     49.11 o 
   2   3   3    16240.00    16470.69    216.63 o 
   3   3   3     4979.17     5339.29     84.70 o 
   4   3   3     1359.00     1359.57     26.58 o 
   5   3   3     2677.00     2802.65     71.08 o 
   6   3   3     2399.89     2353.87     61.52 o 
   7   3   3      381.74      377.38     19.44 o 
   8   3   3      449.83      419.78     21.36 o 
   9   3   3       21.04       25.82     13.71 o 
  10   3   3       81.66       77.45     16.89 o 
 -10   4   3       16.71       -1.59     20.72 o 
  -9   4   3     1914.80     1812.65     64.70 o 
  -8   4   3      374.62      342.64     28.69 o 
  -7   4   3        3.68      -10.52     14.34 o 
  -6   4   3     2989.93     2787.03     86.70 o 
  -5   4   3     7714.00     7290.45    163.19 o 
  -4   4   3     2768.21     2693.76     87.33 o 
  -3   4   3      117.04      149.89     29.64 o 
  -2   4   3     2214.78     2060.09     28.65 o 
  -1   4   3    11678.55    11629.35    160.72 o 
   0   4   3      411.84      491.20      9.04 o 
   1   4   3     2314.49     2242.35     30.66 o 
   2   4   3     2184.42     2239.58     30.82 o 
   3   4   3     1292.63     1394.43     23.37 o 
   4   4   3     3356.83     3292.87     82.23 o 
   5   4   3      972.60      941.87     28.69 o 
   6   4   3     1395.06     1327.54     38.25 o 
   7   4   3      255.13      250.85     17.53 o 
   8   4   3       18.67       44.62     13.39 o 
   9   4   3      132.47      133.87     16.26 o 
 -10   5   3      254.92      244.47     35.70 o 
  -9   5   3     2922.15     2839.94     93.39 o 
  -8   5   3     1539.91     1416.78     54.82 o 
  -7   5   3      760.84      674.77     36.97 o 
  -6   5   3     1251.38     1152.87     46.22 o 
  -5   5   3     2674.32     2604.01     56.56 o 
  -4   5   3      406.58      367.49     17.53 o 
  -3   5   3       60.15       75.11      8.85 o 
  -2   5   3      419.09      381.85     20.06 o 
  -1   5   3      460.34      421.10     10.36 o 
   0   5   3       14.45       16.83      3.27 o 
   1   5   3     2512.90     2373.30     32.72 o 
   2   5   3      205.50      228.07      7.04 o 
   3   5   3     2737.59     2748.59     37.80 o 
   4   5   3     1854.86     1889.66     82.23 o 
   5   5   3      431.99      447.19     19.44 o 
   6   5   3     1934.91     1850.27     50.36 o 
   7   5   3     6353.67     6005.00    148.53 o 
   8   5   3      863.60      815.33     29.96 o 
   9   5   3       65.31       64.38     15.94 o 
  -9   6   3     1292.34     1268.57     56.42 o 
  -8   6   3      373.62      334.35     35.70 o 
  -7   6   3      525.66      491.81     35.38 o 
  -6   6   3        7.60       -3.57     10.93 o 
  -5   6   3        1.05        7.38     15.14 o 
  -4   6   3       68.38       82.87     10.76 o 
  -3   6   3     1322.01     1328.18     36.97 o 
  -2   6   3       56.86       74.21      9.98 o 
  -1   6   3     1946.04     1897.42     36.82 o 
   0   6   3     1213.48     1198.57     21.82 o 
   1   6   3     1481.43     1414.13     24.72 o 
   2   6   3     5133.31     4881.56     75.74 o 
   3   6   3     3060.43     2983.90     48.01 o 
   4   6   3     2198.34     2201.91     43.74 o 
   5   6   3      762.64      744.25     25.50 o 
   6   6   3      596.89      546.95     22.63 o 
   7   6   3      989.19      986.81     33.15 o 
   8   6   3       66.45       55.14     14.66 o 
  -9   7   3      105.01       76.18     25.82 o 
  -8   7   3      166.66      145.98     25.18 o 
  -7   7   3       12.64        8.29     20.72 o 
  -6   7   3       20.18       -0.43     12.33 o 
  -5   7   3     2649.51     2611.89     67.41 o 
  -4   7   3     3911.06     3970.49     83.66 o 
  -3   7   3       10.40       25.61     11.25 o 
  -2   7   3     1403.23     1416.42     36.38 o 
  -1   7   3    10545.54    10714.34    211.18 o 
   0   7   3      957.25      937.10     23.44 o 
   1   7   3       75.67       72.74      6.39 o 
   2   7   3     1230.56     1183.23     22.35 o 
   3   7   3     1317.32     1229.61     23.18 o 
   4   7   3       34.51       36.01      7.24 o 
   5   7   3      521.24      506.36     17.45 o 
   6   7   3        3.87        9.95      9.57 o 
   7   7   3      150.04      134.83     15.62 o 
  -8   8   3     2581.37     2647.74     92.75 o 
  -7   8   3     1693.69     1653.15     58.17 o 
  -6   8   3       88.86       81.80     15.23 o 
  -5   8   3     1481.64     1517.01     40.53 o 
  -4   8   3     4412.18     4564.80    123.67 o 
  -3   8   3      160.60      165.46     17.05 o 
  -2   8   3      215.36      216.84     19.05 o 
  -1   8   3      617.94      626.54     23.77 o 
   0   8   3     1194.45     1164.47     31.76 o 
   1   8   3      347.04      336.31     12.17 o 
   2   8   3     1568.55     1503.76     27.45 o 
   3   8   3     1168.17     1087.84     21.84 o 
   4   8   3      169.17      144.47     14.55 o 
   5   8   3      251.77      259.11     15.46 o 
   6   8   3       82.80       83.11     11.33 o 
  -7   9   3     1313.27     1341.07     73.31 o 
  -6   9   3       19.26       28.09     19.28 o 
  -5   9   3       16.80       15.13     16.41 o 
  -4   9   3      126.93      116.29     15.85 o 
  -3   9   3        6.95        6.94     13.94 o 
  -2   9   3      777.80      783.90     28.27 o 
  -1   9   3      425.67      420.04     23.09 o 
   0   9   3      780.81      776.30     27.13 o 
   1   9   3      700.80      646.93     24.60 o 
   2   9   3       19.65        9.39     14.50 o 
   3   9   3      203.37      191.74     15.58 o 
   4   9   3     4847.72     4636.78     74.09 o 
   5   9   3      600.85      559.46     19.91 o 
  -5  10   3       31.35       40.17     19.44 o 
  -4  10   3      114.79      115.12     17.38 o 
  -3  10   3      488.25      511.88     27.03 o 
  -2  10   3      404.27      401.42     33.31 o 
  -1  10   3      458.52      447.18     24.82 o 
   0  10   3     2031.54     2014.20     49.43 o 
   1  10   3     2114.60     2095.14     60.72 o 
   2  10   3      735.84      668.85     27.08 o 
   3  10   3      671.75      632.92     26.62 o 
  -2  11   3      159.62      162.02     20.88 o 
  -1  11   3      385.48      374.92     26.10 o 
   0  11   3     1576.83     1599.65     43.71 o 
   0 -13   4      550.95      606.12     27.22 o 
   1 -13   4       11.26       13.50     15.25 o 
   2 -13   4      278.06      337.59     25.34 o 
  -4 -12   4      406.26      433.83     24.38 o 
  -3 -12   4      445.79      494.69     19.75 o 
  -2 -12   4      802.44      742.64     19.57 o 
  -1 -12   4      590.24      636.04     18.22 o 
   0 -12   4       19.27       25.22     12.89 o 
   1 -12   4      137.83      102.82     14.63 o 
   2 -12   4     2579.54     2829.21    125.42 o 
   3 -12   4     2186.50     2361.00    121.76 o 
   4 -12   4      187.11      177.21     18.17 o 
   5 -12   4      572.03      614.36     27.49 o 
  -5 -11   4     1096.90     1078.40     28.26 o 
  -4 -11   4     1876.94     1885.29     40.40 o 
  -3 -11   4      300.40      289.97     16.74 o 
  -2 -11   4     1047.25     1016.05     21.93 o 
  -1 -11   4     4201.15     4136.37     66.11 o 
   0 -11   4     1649.30     1669.35     30.55 o 
   1 -11   4       59.00       52.18     12.30 o 
   2 -11   4      874.29      939.91     29.85 o 
   3 -11   4     2764.60     2933.86     64.54 o 
   4 -11   4       39.86       31.09     12.79 o 
   5 -11   4      400.97      416.34     23.27 o 
   6 -11   4       95.61      104.72     14.44 o 
  -6 -10   4      897.29      893.10     32.19 o 
  -5 -10   4     1860.00     1908.28     53.23 o 
  -4 -10   4     2695.92     2638.30     74.42 o 
  -3 -10   4     1724.57     1696.24     30.32 o 
  -2 -10   4        2.70        4.75      7.06 o 
  -1 -10   4      830.36      795.43     18.97 o 
   0 -10   4      687.99      674.43     13.80 o 
   1 -10   4      534.30      539.74     15.19 o 
   2 -10   4     1034.50     1119.97     30.94 o 
   3 -10   4      352.40      347.69     36.02 o 
   4 -10   4       32.75       44.95     16.57 o 
   5 -10   4       91.80       77.87     12.11 o 
   6 -10   4       63.45       73.22     12.09 o 
   7 -10   4     1583.66     1649.46     64.07 o 
  -7  -9   4      182.74      177.85     20.40 o 
  -6  -9   4      108.45      123.67     14.98 o 
  -5  -9   4      483.68      503.60     22.63 o 
  -4  -9   4      108.99      111.56     12.43 o 
  -3  -9   4      293.27      303.38     13.70 o 
  -2  -9   4      412.37      417.52     12.42 o 
  -1  -9   4        4.25        9.79      4.84 o 
   0  -9   4        7.33       14.14      4.90 o 
   1  -9   4      191.47      197.85     10.71 o 
   2  -9   4      453.44      481.36     14.03 o 
   3  -9   4     2773.83     2989.37     77.89 o 
   4  -9   4     2552.24     2754.44     59.51 o 
   5  -9   4     1935.99     2024.23     46.15 o 
   6  -9   4      288.41      346.57     18.98 o 
   7  -9   4     1961.28     1899.99     67.57 o 
  -8  -8   4      473.38      501.69     25.50 o 
  -7  -8   4      152.27      144.07     18.49 o 
  -6  -8   4     1928.71     1957.68     53.55 o 
  -5  -8   4      271.92      261.36     17.53 o 
  -4  -8   4     3576.01     3687.46     92.43 o 
  -3  -8   4        5.01        3.82      8.92 o 
  -2  -8   4       73.69       70.25      4.65 o 
  -1  -8   4     9822.10     9793.46    128.34 o 
   0  -8   4     5678.97     5518.98     73.27 o 
   1  -8   4       89.40       97.85      8.64 o 
   2  -8   4     3496.02     3614.16     57.13 o 
   3  -8   4     3127.35     3317.61     53.00 o 
   4  -8   4     3703.47     3921.99     80.37 o 
   5  -8   4       36.65       43.18     10.84 o 
   6  -8   4       15.92       21.67     14.98 o 
   7  -8   4      864.20      870.79     40.80 o 
   8  -8   4        8.39       34.74     17.85 o 
  -9  -7   4      661.84      742.97     31.24 o 
  -8  -7   4      967.33      954.62     33.15 o 
  -7  -7   4     2210.52     2229.56     59.92 o 
  -6  -7   4        1.94        4.78     11.16 o 
  -5  -7   4      650.58      643.53     23.59 o 
  -4  -7   4    15435.19    15669.40    375.47 o 
  -3  -7   4     5007.55     5085.12    124.31 o 
  -2  -7   4        6.58       13.86      3.97 o 
  -1  -7   4     2585.95     2601.45     35.56 o 
   0  -7   4     8885.91     8955.11    135.16 o 
   1  -7   4      304.33      308.02      9.68 o 
   2  -7   4     3075.51     2998.13     65.34 o 
   3  -7   4      648.46      351.25     15.62 o 
   4  -7   4     3073.82     1982.22     56.74 o 
   5  -7   4      814.87      832.04     22.44 o 
   6  -7   4     2500.95     2481.68     79.05 o 
   7  -7   4      859.73      833.81     38.57 o 
   8  -7   4      833.47      805.13     39.84 o 
  -9  -6   4      390.85      407.98     24.86 o 
  -8  -6   4     1265.81     1288.65     39.84 o 
  -7  -6   4     3650.45     3862.77     97.21 o 
  -6  -6   4     1803.39     1886.92     50.68 o 
  -5  -6   4       29.09       36.02      9.56 o 
  -4  -6   4     3497.80     3556.14     88.29 o 
  -3  -6   4     1839.84     1865.52     41.75 o 
  -2  -6   4       29.20       25.90      3.56 o 
  -1  -6   4     2592.42     2539.28     34.42 o 
   0  -6   4      229.36      265.00     10.62 o 
   1  -6   4     1612.40     1551.54     25.14 o 
   2  -6   4     1705.66     1694.71     28.13 o 
   3  -6   4      694.17      742.63     41.28 o 
   4  -6   4     5567.81     5188.70    274.91 o 
   5  -6   4     1473.66     1470.97     50.04 o 
   6  -6   4       67.49       87.33     13.71 o 
   7  -6   4     2054.45     1886.28     62.79 o 
   8  -6   4     2785.77     2653.16     84.47 o 
   9  -6   4     1127.43     1129.18     47.17 o 
  10  -6   4      206.99      198.25     25.18 o 
 -10  -5   4      351.12      393.00     25.18 o 
  -9  -5   4       27.02       29.96     14.34 o 
  -8  -5   4      840.79      805.45     28.37 o 
  -7  -5   4      247.39      256.26     17.21 o 
  -6  -5   4      930.43      990.95     29.96 o 
  -5  -5   4      815.65      851.03     26.14 o 
  -4  -5   4       30.95       45.26      7.65 o 
  -3  -5   4        2.94       13.85      3.98 o 
  -2  -5   4      547.78      682.14     16.89 o 
  -1  -5   4       47.29       72.83     13.87 o 
   0  -5   4     1408.92     1338.86     18.87 o 
   1  -5   4     6193.53     6055.41     79.47 o 
   2  -5   4     1887.03     1884.01     26.23 o 
   3  -5   4     4098.47     4407.48     87.07 o 
   4  -5   4     7473.83     7233.09    206.54 o 
   5  -5   4     3094.48     2828.79     84.78 o 
   6  -5   4     2155.50     1973.62     62.47 o 
   7  -5   4      189.04      192.84     20.72 o 
   8  -5   4      149.85      140.85     17.05 o 
   9  -5   4      553.99      539.90     23.43 o 
  10  -5   4       21.78       27.09     15.30 o 
 -10  -4   4       32.73       52.91     16.26 o 
  -9  -4   4     1655.20     1800.22     50.68 o 
  -8  -4   4        3.55        4.46     11.47 o 
  -7  -4   4      997.15     1056.93     31.55 o 
  -6  -4   4       29.06       39.20      9.24 o 
  -5  -4   4       81.63       87.44      5.72 o 
  -4  -4   4     5565.21     5675.30    100.65 o 
  -3  -4   4     8472.78     8393.84    154.27 o 
  -2  -4   4     1672.60     1532.56     28.46 o 
  -1  -4   4     2177.10     2316.99     42.06 o 
   0  -4   4    10394.89     9630.50    126.47 o 
   1  -4   4    11389.42    11232.41    146.94 o 
   2  -4   4      732.22      843.93     14.91 o 
   3  -4   4     2680.59     2791.03     55.18 o 
   4  -4   4     3652.28     3637.35     71.27 o 
   5  -4   4        0.75       17.63      8.13 o 
   6  -4   4      466.33      446.51     14.66 o 
   7  -4   4      789.48      744.08     34.74 o 
   8  -4   4        4.82        5.53      7.92 o 
   9  -4   4      166.27      154.10     15.78 o 
  10  -4   4       43.89       57.05     14.34 o 
 -10  -3   4      893.29      957.17     33.47 o 
  -9  -3   4       17.19       43.99     12.75 o 
  -8  -3   4        2.18        8.29     10.84 o 
  -7  -3   4     4017.96     4083.65    101.04 o 
  -6  -3   4     7817.84     7693.98    185.82 o 
  -5  -3   4      832.79      837.03     17.13 o 
  -4  -3   4      956.40      947.59     18.58 o 
  -3  -3   4    24039.28    23892.66    422.05 o 
  -2  -3   4     8665.26     9016.11    159.30 o 
  -1  -3   4    10467.41    10677.04    188.73 o 
   0  -3   4     1471.17     1539.64     28.46 o 
   1  -3   4     3667.91     3473.78     46.24 o 
   2  -3   4     1621.11     1610.62     45.90 o 
   3  -3   4     4197.02     3843.48    125.58 o 
   4  -3   4       69.78       86.62      7.43 o 
   5  -3   4     1825.21     1754.58     36.08 o 
   6  -3   4      428.87      446.04     14.02 o 
   7  -3   4     1302.44     1300.41     29.27 o 
   8  -3   4     2096.86     2072.12     34.64 o 
   9  -3   4     4447.07     4422.41     72.21 o 
  10  -3   4      105.40      115.06     18.17 o 
  -9  -2   4     1899.16     1873.53     50.68 o 
  -8  -2   4       40.95       45.90     10.52 o 
  -7  -2   4     1102.49     1135.66     32.19 o 
  -6  -2   4     9153.44     9167.18    220.25 o 
  -5  -2   4      219.17      212.34      7.55 o 
  -4  -2   4     3423.75     3236.95     58.02 o 
  -3  -2   4      893.28      937.45     18.22 o 
  -2  -2   4     3321.17     3226.38     57.76 o 
  -1  -2   4     4276.32     4075.38    133.07 o 
   0  -2   4     2199.55     2041.02     37.34 o 
   1  -2   4     4337.22     4181.18    109.65 o 
   2  -2   4    10975.46    11198.44    215.80 o 
   3  -2   4     2093.15     2480.73     66.62 o 
   4  -2   4       11.61       28.69      6.06 o 
   5  -2   4    18034.28    18117.94    474.60 o 
   6  -2   4     4355.69     4335.77    115.38 o 
   7  -2   4      115.76      119.71     10.48 o 
   8  -2   4      838.30      824.40     17.65 o 
   9  -2   4     4273.70     4130.45     79.75 o 
  10  -2   4      469.86      446.23     29.16 o 
 -11  -1   4      298.87      317.46     32.51 o 
 -10  -1   4      639.86      633.65     35.70 o 
  -8  -1   4      381.34      401.61     18.17 o 
  -7  -1   4      519.35      541.21     18.81 o 
  -6  -1   4      185.92      203.35     12.11 o 
  -5  -1   4       25.62       28.42      3.94 o 
  -4  -1   4      474.37      435.26     10.11 o 
  -3  -1   4     3736.38     3873.82     68.91 o 
  -2  -1   4     3521.08     3389.92     60.57 o 
  -1  -1   4     3938.58     3823.37     57.85 o 
   0  -1   4     1596.42     1696.09     33.85 o 
   1  -1   4     5271.47     5273.18    138.33 o 
   2  -1   4    26638.35    27062.32    715.88 o 
   3  -1   4     3887.80     4048.59    106.78 o 
   4  -1   4      116.98      139.61     10.84 o 
   5  -1   4     5312.46     5396.53    141.84 o 
   6  -1   4     1992.69     2071.47     57.05 o 
   7  -1   4      268.34      269.88     11.69 o 
   8  -1   4      212.72      203.68     12.15 o 
   9  -1   4       91.75      101.36     14.66 o 
  10  -1   4        7.12        3.51     14.34 o 
 -11   0   4       80.40       76.50     21.67 o 
 -10   0   4      292.99      247.34     29.01 o 
  -9   0   4       17.90        4.78     14.98 o 
  -8   0   4     1175.47     1121.63     41.75 o 
  -7   0   4     1152.17     1109.97     24.04 o 
  -6   0   4     6079.47     5732.42    105.95 o 
  -5   0   4     1149.99     1143.34     18.99 o 
  -4   0   4     1476.92     1473.02     23.44 o 
  -3   0   4    13370.37    12891.36    193.07 o 
  -2   0   4     4721.41     4214.60     63.86 o 
  -1   0   4     6910.95     6747.67    105.22 o 
   0   0   4      748.96      729.57     31.33 o 
   1   0   4     3077.45     3272.79    133.57 o 
   2   0   4     5558.03     6092.33    159.69 o 
   3   0   4      462.28      487.35     16.57 o 
   4   0   4      558.09      540.58     18.49 o 
   5   0   4      502.83      533.56     18.81 o 
   6   0   4      132.30      132.12     12.11 o 
   7   0   4     1364.94     1365.67     28.28 o 
   8   0   4       85.32       84.15     13.39 o 
   9   0   4      137.97      151.40     19.12 o 
  10   0   4     1099.70     1094.22     36.97 o 
 -11   1   4       12.79        5.42     21.04 o 
 -10   1   4     1497.13     1473.52     55.78 o 
  -9   1   4     3056.38     3062.74     95.30 o 
  -8   1   4        4.30        3.19     13.39 o 
  -7   1   4     1099.38     1099.32     40.48 o 
  -6   1   4    11573.49    11109.88    314.59 o 
  -5   1   4     2175.79     1986.04     31.33 o 
  -4   1   4      507.23      586.80     11.06 o 
  -3   1   4      645.44      684.87     19.18 o 
  -2   1   4     6027.16     5783.33     99.58 o 
  -1   1   4      117.59      128.66      5.77 o 
   0   1   4     8011.28     7849.28    208.87 o 
   1   1   4      341.95      419.92      8.89 o 
   2   1   4     6702.91     7463.30    143.26 o 
   3   1   4      412.73      393.32     15.62 o 
   4   1   4       38.75       42.71      6.06 o 
   5   1   4     3167.65     3345.13     61.33 o 
   6   1   4     2094.12     2152.52     41.11 o 
   7   1   4     1032.24     1081.15     33.79 o 
   8   1   4      558.95      578.83     24.54 o 
   9   1   4     2142.12     2024.30     56.74 o 
  10   1   4     2549.30     2490.93     68.21 o 
 -10   2   4      764.66      802.26     42.39 o 
  -9   2   4     2701.75     2763.76     88.29 o 
  -8   2   4       63.76       52.59     15.62 o 
  -7   2   4      507.57      516.99     29.01 o 
  -6   2   4       13.44       -0.96     11.16 o 
  -5   2   4     2196.76     2168.05     67.25 o 
  -4   2   4      428.72      369.43     11.97 o 
  -3   2   4     6289.16     5819.76     91.76 o 
  -2   2   4     2024.80     1954.89     36.64 o 
  -1   2   4     2487.39     2269.29     37.13 o 
   0   2   4      263.69      242.48      7.72 o 
   1   2   4       22.55       40.38      3.58 o 
   2   2   4    14734.35    15178.18    267.61 o 
   3   2   4     6421.08     6753.39    129.99 o 
   4   2   4     1429.92     1553.16     30.40 o 
   5   2   4     1707.68     1774.46     34.57 o 
   6   2   4     6041.89     6171.06    151.72 o 
   7   2   4     2803.17     2723.60     71.08 o 
   8   2   4      441.16      459.30     22.95 o 
   9   2   4       33.40       57.69     14.98 o 
  10   2   4      886.28      822.66     32.51 o 
 -10   3   4        6.50        2.87     21.04 o 
  -9   3   4        0.50      -15.94     18.17 o 
  -8   3   4       53.76       44.94     16.57 o 
  -7   3   4      166.16      157.77     23.59 o 
  -6   3   4      260.76      235.87     22.95 o 
  -5   3   4     1724.54     1685.48     55.78 o 
  -4   3   4     3591.38     3448.26     56.08 o 
  -3   3   4       80.94       76.87      9.63 o 
  -2   3   4     2329.57     2148.27     35.91 o 
  -1   3   4    19715.88    19678.62    307.51 o 
   0   3   4     2634.33     2548.73     53.74 o 
   1   3   4     3220.64     3533.98     86.90 o 
   2   3   4     3202.87     3321.44     44.70 o 
   3   3   4     7756.71     7966.57    119.96 o 
   4   3   4     1637.56     1648.55     32.09 o 
   5   3   4     2200.29     2184.30     57.37 o 
   6   3   4       46.66       55.46     11.47 o 
   7   3   4      921.97      927.52     31.24 o 
   8   3   4      953.93      945.37     32.51 o 
   9   3   4      502.84      517.95     26.14 o 
 -10   4   4       28.61       12.75     21.99 o 
  -9   4   4      293.84      300.57     32.51 o 
  -8   4   4      930.26      880.35     41.44 o 
  -7   4   4      205.30      152.99     18.17 o 
  -6   4   4     1083.16     1006.25     41.44 o 
  -5   4   4     6965.33     6423.66    128.54 o 
  -4   4   4     4101.92     3793.58     98.01 o 
  -3   4   4     1654.61     1615.56     28.78 o 
  -2   4   4     3490.81     3584.31     51.16 o 
  -1   4   4     1151.12     1093.80     16.75 o 
   0   4   4      592.01      618.37     11.04 o 
   1   4   4       31.61       47.53      4.83 o 
   2   4   4      558.29      589.27     24.36 o 
   3   4   4      580.72      615.45     11.38 o 
   4   4   4       18.66       36.02      9.24 o 
   5   4   4      474.26      470.14     20.40 o 
   6   4   4      392.21      369.42     19.76 o 
   7   4   4      875.29      871.43     30.28 o 
   8   4   4      419.55      393.64     22.63 o 
   9   4   4      277.63      261.36     21.99 o 
  -9   5   4     3080.13     2999.63     98.49 o 
  -8   5   4     1911.30     1863.97     67.57 o 
  -7   5   4      134.23      107.10     19.76 o 
  -6   5   4       11.29       -0.96     15.94 o 
  -5   5   4     3392.64     3235.55    112.04 o 
  -4   5   4        3.35       16.18     17.69 o 
  -3   5   4     2975.18     2894.87     61.68 o 
  -2   5   4       53.89       52.23      6.40 o 
  -1   5   4      452.43      465.76      9.77 o 
   0   5   4       11.62       18.71      3.82 o 
   1   5   4      513.82      510.55     10.24 o 
   2   5   4      355.34      367.67     17.95 o 
   3   5   4     4627.60     4597.26     61.66 o 
   4   5   4      874.95      891.46     18.22 o 
   5   5   4       29.12       32.83     10.84 o 
   6   5   4     3391.69     3223.06     82.87 o 
   7   5   4     2206.19     2086.77     57.37 o 
   8   5   4      370.91      394.60     23.59 o 
  -9   6   4        0.54        3.19     23.59 o 
  -8   6   4     1953.12     1878.63     70.12 o 
  -7   6   4      408.02      365.27     34.74 o 
  -6   6   4     1706.92     1604.93     70.12 o 
  -5   6   4      452.89      432.97     20.96 o 
  -4   6   4      901.30      891.77     26.99 o 
  -3   6   4        9.92       11.49      9.98 o 
  -2   6   4      113.94      109.95     11.43 o 
  -1   6   4     2153.69     2209.38     49.71 o 
   0   6   4     9046.49     9137.72    120.46 o 
   1   6   4       56.49       70.68      4.90 o 
   2   6   4      683.49      687.21     12.86 o 
   3   6   4    11021.52    10631.72    161.67 o 
   4   6   4     3004.51     2902.81     47.45 o 
   5   6   4       19.44       18.49      8.57 o 
   6   6   4      361.33      357.10     16.01 o 
   7   6   4     1312.07     1191.12     37.93 o 
  -8   7   4      306.06      295.15     36.65 o 
  -7   7   4      275.93      227.26     34.42 o 
  -6   7   4       16.76       17.91     13.61 o 
  -5   7   4       78.19       76.45     13.70 o 
  -4   7   4     3613.82     3672.95     78.39 o 
  -3   7   4     3010.11     3017.84     66.12 o 
  -2   7   4      138.10      146.61     13.34 o 
  -1   7   4     1636.65     1655.32     54.03 o 
   0   7   4     7436.98     7282.04    160.17 o 
   1   7   4     1065.95     1046.38     20.99 o 
   2   7   4       47.32       56.52      7.09 o 
   3   7   4      189.72      179.56     12.07 o 
   4   7   4      745.97      724.30     17.46 o 
   5   7   4       30.98       42.22      9.65 o 
   6   7   4      788.34      798.77     24.38 o 
   7   7   4        6.41        6.99     11.33 o 
  -7   8   4      901.63      887.25     66.30 o 
  -6   8   4      770.85      805.88     30.38 o 
  -5   8   4      403.37      435.03     24.66 o 
  -4   8   4      933.93     1001.60     32.17 o 
  -3   8   4     1197.99     1235.58     35.30 o 
  -2   8   4      114.20      116.03     18.33 o 
  -1   8   4        6.15       12.44     12.30 o 
   0   8   4       24.70       29.14     12.11 o 
   1   8   4       27.27       31.16     11.70 o 
   2   8   4      221.32      236.93     12.08 o 
   3   8   4       13.99        8.28     12.92 o 
   4   8   4       22.62       12.51     12.30 o 
   5   8   4      690.37      655.34     20.83 o 
  -6   9   4       60.26       46.98     17.60 o 
  -5   9   4      190.11      208.15     20.85 o 
  -4   9   4      328.71      343.27     31.71 o 
  -3   9   4       21.97       29.75     15.08 o 
  -2   9   4      624.73      674.68     27.36 o 
  -1   9   4        9.13       20.94     13.92 o 
   0   9   4     1205.25     1184.19     34.47 o 
   1   9   4      273.05      245.27     20.64 o 
   2   9   4      463.07      415.31     22.86 o 
   3   9   4      982.65      961.20     21.93 o 
   4   9   4     2378.00     2278.38     40.23 o 
  -4  10   4      254.69      264.95     35.22 o 
  -3  10   4     1382.78     1478.72     41.79 o 
  -2  10   4      147.51      145.96     17.42 o 
  -1  10   4      495.20      496.18     26.32 o 
   0  10   4     2404.49     2507.95     58.95 o 
   1  10   4     2817.70     2890.86    130.20 o 
   2  10   4      422.59      361.73     24.82 o 
  -1 -13   5      275.52      263.88     25.50 o 
   0 -13   5       90.00       78.91     16.10 o 
   1 -13   5      649.95      710.36     31.40 o 
   2 -13   5      284.23      285.20     23.20 o 
  -4 -12   5      155.57      135.29     13.32 o 
  -3 -12   5       53.62       66.90     11.94 o 
  -2 -12   5       40.40       44.63      9.46 o 
  -1 -12   5      789.72      771.32     19.64 o 
   0 -12   5     1671.49     1662.45     41.42 o 
   1 -12   5      232.61      208.71     20.64 o 
   2 -12   5      947.82      985.33     23.84 o 
   3 -12   5     2776.73     2858.71     70.91 o 
   4 -12   5     2169.01     2213.94     70.12 o 
  -5 -11   5      731.83      756.92     24.04 o 
  -4 -11   5     1521.37     1556.78     35.44 o 
  -3 -11   5      382.19      378.97     17.08 o 
  -2 -11   5     1612.19     1541.38     28.78 o 
  -1 -11   5     2988.05     2960.17     48.75 o 
   0 -11   5     1589.79     1581.26     29.15 o 
   1 -11   5      658.41      661.12     14.81 o 
   2 -11   5      237.30      226.68     14.19 o 
   3 -11   5      339.45      358.20     26.77 o 
   4 -11   5      182.38      201.37     24.06 o 
  -6 -10   5      223.55      218.02     21.04 o 
  -5 -10   5     2851.89     2838.67     74.58 o 
  -4 -10   5     3369.49     3462.36     66.80 o 
  -3 -10   5        3.00        9.95      8.96 o 
  -2 -10   5      327.52      307.21     12.58 o 
  -1 -10   5      754.54      713.92     16.73 o 
   0 -10   5        9.88       10.08      5.70 o 
   1 -10   5     1489.49     1540.25     23.98 o 
   2 -10   5      290.72      308.28     11.45 o 
   3 -10   5      861.66      910.51     40.16 o 
   4 -10   5      133.63      130.83     11.87 o 
   5 -10   5      156.55      199.52     18.45 o 
  -7  -9   5     1098.14     1151.60     38.25 o 
  -6  -9   5      661.53      676.68     27.09 o 
  -5  -9   5        7.38       11.79     12.75 o 
  -4  -9   5      882.57      927.52     30.28 o 
  -3  -9   5      160.02      159.81     14.66 o 
  -2  -9   5     1972.63     1998.23     33.66 o 
  -1  -9   5        3.69        5.32      4.79 o 
   0  -9   5     3444.09     3422.98     46.87 o 
   1  -9   5      783.68      793.32     14.68 o 
   2  -9   5     1191.90     1204.44     19.69 o 
   4  -9   5     6412.72     6790.36    197.62 o 
   8  -9   5     1649.84     1885.33     60.88 o 
  -8  -8   5        8.23       14.02     15.62 o 
  -7  -8   5      212.60      219.61     20.40 o 
  -6  -8   5       69.60       93.39     14.02 o 
  -5  -8   5       75.29       87.97     12.43 o 
  -4  -8   5      387.13      371.65     18.81 o 
  -3  -8   5     2994.33     2968.07     75.22 o 
  -2  -8   5      302.11      324.99      8.93 o 
  -1  -8   5       92.90      108.51      6.45 o 
   0  -8   5     7872.84     7796.44    102.76 o 
   1  -8   5     5263.39     5184.12     78.96 o 
   2  -8   5     1779.89     1878.03     31.23 o 
   3  -8   5      396.05      409.58     13.82 o 
   4  -8   5     4455.09     4616.47     93.00 o 
   5  -8   5      850.97      873.23     23.66 o 
   6  -8   5      596.58      604.96     33.79 o 
   7  -8   5       11.42        9.88     14.34 o 
   8  -8   5      907.02      948.24     37.29 o 
   9  -8   5        6.35       -0.64     17.53 o 
  -9  -7   5       14.82       39.20     16.89 o 
  -8  -7   5      773.42      830.31     31.55 o 
  -7  -7   5     1077.02     1112.71     35.70 o 
  -6  -7   5      975.36      998.92     31.87 o 
  -5  -7   5     2426.43     2496.34     64.70 o 
  -4  -7   5     2929.62     2920.90     73.95 o 
  -3  -7   5     3654.70     3592.11     65.14 o 
  -2  -7   5     1734.10     1777.88     39.68 o 
  -1  -7   5      325.56      337.75      8.29 o 
   0  -7   5     1404.69     1330.47     22.36 o 
   1  -7   5      766.52      762.99     13.00 o 
   2  -7   5      221.91      205.37      7.98 o 
   3  -7   5      182.34      168.64      9.28 o 
   4  -7   5      280.28      309.94     10.97 o 
   5  -7   5       66.30       75.49      8.62 o 
   6  -7   5       31.24       32.86      8.98 o 
   7  -7   5      533.80      517.63     25.50 o 
   8  -7   5     1103.27     1113.67     39.52 o 
   9  -7   5     1283.99     1360.69     46.85 o 
  -9  -6   5      279.10      286.23     23.27 o 
  -8  -6   5     2401.89     2502.40     66.62 o 
  -7  -6   5     3623.20     3619.57     91.80 o 
  -6  -6   5     2909.66     2923.13     74.90 o 
  -5  -6   5       86.44       73.63     10.52 o 
  -4  -6   5     1402.95     1443.24     39.20 o 
  -3  -6   5     1803.41     1847.46     35.00 o 
  -2  -6   5     1732.13     1695.15     32.99 o 
  -1  -6   5      960.72      944.35     21.25 o 
   0  -6   5      890.10      966.40     14.64 o 
   1  -6   5        0.83        6.51      4.78 o 
   2  -6   5      111.92       85.19      6.26 o 
   3  -6   5      255.66      295.33      9.44 o 
   4  -6   5     1198.09     1160.79     21.25 o 
   5  -6   5     3442.49     3366.30     67.94 o 
   6  -6   5      431.57      462.20     19.76 o 
   7  -6   5     1813.70     1758.36     39.44 o 
   8  -6   5     3885.58     3921.10    107.73 o 
   9  -6   5     2213.75     2231.79     66.30 o 
 -10  -5   5     1081.60     1091.99     38.25 o 
  -9  -5   5        6.30       12.11     14.34 o 
  -8  -5   5      145.31      148.21     17.85 o 
  -7  -5   5     1686.89     1720.22     47.17 o 
  -6  -5   5      265.01      305.35     16.89 o 
  -5  -5   5     2358.21     2290.12     58.65 o 
  -4  -5   5      662.21      658.89     14.87 o 
  -3  -5   5     3271.14     3214.07     58.24 o 
  -2  -5   5       12.36       31.02     15.46 o 
  -1  -5   5     3558.84     3631.98     72.99 o 
   0  -5   5     2990.42     2938.01     39.42 o 
   1  -5   5    15463.36    15421.74    210.20 o 
   2  -5   5     4234.38     4182.60     66.02 o 
   3  -5   5      242.78      255.55      8.58 o 
   4  -5   5     5974.92     5930.67    115.10 o 
   5  -5   5    10167.55    10083.64    193.70 o 
   6  -5   5        1.75       33.51     10.04 o 
   7  -5   5       19.25       34.09      7.88 o 
   8  -5   5     1533.89     1574.56     48.45 o 
   9  -5   5      151.61      163.83     21.04 o 
  10  -5   5       48.80       39.84     15.62 o 
 -10  -4   5      349.39      370.05     24.22 o 
  -9  -4   5       69.13       70.12     14.34 o 
  -8  -4   5     1252.62     1274.63     37.61 o 
  -7  -4   5      672.10      654.37     23.27 o 
  -6  -4   5     4395.49     4559.84    112.20 o 
  -5  -4   5       19.62       29.89      4.48 o 
  -4  -4   5        2.08        7.94      4.29 o 
  -3  -4   5    10514.69    10477.54    270.61 o 
  -2  -4   5     8978.40     8460.10    149.61 o 
  -1  -4   5     4548.48     4409.03     78.69 o 
   0  -4   5      108.66       74.43      4.87 o 
   1  -4   5    12454.70    12479.40    163.90 o 
   2  -4   5     7988.19     8159.41    127.32 o 
   3  -4   5     6085.86     6159.76    118.85 o 
   4  -4   5      329.45      359.62     19.28 o 
   5  -4   5     3061.47     2942.72    106.46 o 
   6  -4   5      234.66      249.83     12.02 o 
   7  -4   5     2440.33     2295.45     59.92 o 
   8  -4   5      172.01      184.87     18.81 o 
   9  -4   5     1736.78     1670.38     55.46 o 
  10  -4   5       40.43       33.79     14.66 o 
 -10  -3   5      771.10      779.95     29.96 o 
  -9  -3   5      622.70      713.97     26.77 o 
  -8  -3   5      323.53      311.72     18.49 o 
  -7  -3   5     4449.04     4337.37    106.78 o 
  -6  -3   5     7786.32     7917.61    140.33 o 
  -5  -3   5     2856.87     2815.33     51.19 o 
  -4  -3   5     2772.26     2834.50     51.39 o 
  -3  -3   5     1107.39      998.76     19.80 o 
  -2  -3   5     3816.21     3507.47     63.03 o 
  -1  -3   5       68.84       74.90      8.29 o 
   0  -3   5     2505.11     2324.16     56.26 o 
   1  -3   5      147.50      157.46      9.24 o 
   2  -3   5     5405.50     5853.92    153.63 o 
   3  -3   5     1470.26     1497.07     38.41 o 
   4  -3   5      551.02      499.07     18.96 o 
   5  -3   5      727.42      705.44     27.89 o 
   6  -3   5     1677.33     1595.04     60.40 o 
   7  -3   5      264.32      254.37     14.98 o 
   8  -3   5      332.97      317.34     12.33 o 
   9  -3   5     3665.10     3617.45    131.32 o 
  10  -3   5     2697.55     2416.34     65.98 o 
  -9  -2   5      917.87      967.05     31.24 o 
  -8  -2   5       39.79       59.92     10.84 o 
  -7  -2   5     2057.39     2048.84     52.91 o 
  -6  -2   5     1492.22     1468.09     39.68 o 
  -5  -2   5      131.84      143.89     14.66 o 
  -4  -2   5      223.28      178.68      7.66 o 
  -3  -2   5      188.22      183.69     13.55 o 
  -2  -2   5       98.65       84.03      6.04 o 
  -1  -2   5      636.92      658.51     21.36 o 
   0  -2   5      115.23       97.94      6.53 o 
   1  -2   5     5631.02     5954.64    155.86 o 
   2  -2   5      155.01      117.30      9.56 o 
   3  -2   5      837.82      868.24     26.46 o 
   4  -2   5     3304.29     3425.78     91.48 o 
   5  -2   5     2587.38     2637.23     71.72 o 
   6  -2   5     4388.73     4402.39    117.30 o 
   7  -2   5     2711.27     2771.10     76.18 o 
   8  -2   5      556.12      529.96     14.50 o 
   9  -2   5     1232.45     1169.76     38.25 o 
  10  -2   5      893.00      841.46     32.19 o 
 -10  -1   5      945.49     1008.16     44.30 o 
  -9  -1   5       28.24       22.31     15.94 o 
  -8  -1   5      509.38      533.01     16.56 o 
  -7  -1   5       19.31       22.93      6.72 o 
  -6  -1   5     1567.03     1530.23     29.23 o 
  -5  -1   5      336.15      334.76     10.52 o 
  -4  -1   5     1731.24     1594.78     25.42 o 
  -3  -1   5      240.48      244.82      6.58 o 
  -2  -1   5    13669.35    12859.90    192.11 o 
  -1  -1   5     1321.79     1188.91     24.78 o 
   0  -1   5      113.08      124.63     10.52 o 
   1  -1   5    20665.61    21341.00    559.38 o 
   2  -1   5    12822.27    12928.91    338.18 o 
   3  -1   5      545.20      495.64     17.85 o 
   4  -1   5      657.27      743.29     23.91 o 
   5  -1   5     1443.99     1488.82     42.71 o 
   6  -1   5       29.49       34.42      8.61 o 
   7  -1   5       20.00       22.59      7.35 o 
   8  -1   5      456.98      441.45     23.59 o 
   9  -1   5      242.92      226.30     21.36 o 
  10  -1   5       39.89       26.77     16.26 o 
 -10   0   5        2.69      -18.49     18.49 o 
  -9   0   5      728.36      703.45     35.06 o 
  -8   0   5      332.11      298.97     24.86 o 
  -7   0   5       86.19       74.79      6.95 o 
  -6   0   5     1832.23     1714.68     27.85 o 
  -5   0   5    18426.93    18237.77    272.77 o 
  -4   0   5      947.86      931.43     16.11 o 
  -3   0   5      109.65      117.68      5.91 o 
  -2   0   5    18383.03    17847.66    328.15 o 
  -1   0   5    11771.60    11134.87    173.14 o 
   0   0   5       22.98       40.36      3.17 o 
   1   0   5      282.58      364.05     12.46 o 
   2   0   5     2945.92     2835.95     74.11 o 
   3   0   5     1429.44     1495.83     42.39 o 
   4   0   5     5055.42     5043.69    133.23 o 
   5   0   5     2080.20     2097.29     58.01 o 
   6   0   5     4807.87     4913.60     89.23 o 
   7   0   5       45.14       59.22      7.72 o 
   8   0   5      261.68      269.97     21.36 o 
   9   0   5     1111.95     1072.23     36.65 o 
  10   0   5     2245.54     2136.49     60.88 o 
 -10   1   5       75.82       76.82     21.04 o 
  -9   1   5     2221.85     2298.73     75.86 o 
  -8   1   5     3785.27     3806.67    114.75 o 
  -7   1   5      621.93      596.99     29.64 o 
  -6   1   5     1490.24     1431.76     48.13 o 
  -5   1   5     5531.74     5361.90     81.29 o 
  -4   1   5     1176.56     1162.57     19.63 o 
  -3   1   5      755.14      747.14     30.60 o 
  -2   1   5      922.50     1008.47     18.20 o 
  -1   1   5     2899.19     2943.55     87.37 o 
   0   1   5      385.27      482.81     15.12 o 
   1   1   5     6430.49     6412.28    260.78 o 
   2   1   5      254.32      322.84      8.78 o 
   3   1   5     7024.43     7287.27    191.24 o 
   4   1   5        1.41       16.26      7.01 o 
   5   1   5      913.66      923.55     20.85 o 
   6   1   5     4673.21     4786.99     87.10 o 
   7   1   5     6464.45     6424.77    158.73 o 
   8   1   5      518.33      501.37     24.54 o 
   9   1   5      363.76      350.93     23.27 o 
 -10   2   5      109.89      107.73     22.31 o 
  -9   2   5     1604.21     1548.10     57.69 o 
  -8   2   5      817.99      779.63     37.29 o 
  -7   2   5      235.31      214.19     24.22 o 
  -6   2   5       84.95       68.53     13.39 o 
  -5   2   5      512.48      494.76     15.37 o 
  -4   2   5      469.40      432.26     23.27 o 
  -3   2   5      264.03      235.86      8.82 o 
  -2   2   5      523.05      606.99     13.19 o 
  -1   2   5       63.41       91.26      7.04 o 
   0   2   5     9719.37    10326.25    265.31 o 
   1   2   5     1242.13     1264.61     22.24 o 
   2   2   5     3110.05     3181.62     66.94 o 
   3   2   5    11396.45    11961.34    186.25 o 
   4   2   5     1777.98     1879.77     36.58 o 
   5   2   5      380.78      402.77     13.75 o 
   6   2   5     1337.78     1326.90     39.52 o 
   7   2   5     1342.66     1376.62     41.44 o 
   8   2   5      269.67      258.81     21.36 o 
   9   2   5       58.02       73.95     16.89 o 
 -10   3   5      584.23      606.87     39.52 o 
  -9   3   5      521.23      477.47     34.42 o 
  -8   3   5      136.84      114.11     18.81 o 
  -7   3   5     1524.53     1422.20     51.95 o 
  -6   3   5      238.27      204.95     24.54 o 
  -5   3   5     4080.91     3778.30    113.15 o 
  -4   3   5     1272.79     1177.81     25.30 o 
  -3   3   5      432.26      409.79     11.59 o 
  -2   3   5     2800.79     2706.22     44.64 o 
  -1   3   5    21467.48    21582.36    336.12 o 
   0   3   5     3620.70     3576.35     75.25 o 
   1   3   5        0.20        5.42      6.16 o 
   2   3   5     6333.44     6582.15     86.85 o 
   3   3   5     1904.68     1915.62     27.29 o 
   4   3   5      368.71      356.03     13.07 o 
   5   3   5       51.06       61.52     11.47 o 
   6   3   5       99.62      110.60     13.71 o 
   7   3   5       63.64       62.47     14.02 o 
   8   3   5       63.16       65.34     15.30 o 
   9   3   5       12.88       22.95     16.57 o 
  -9   4   5      440.88      422.01     36.02 o 
  -8   4   5     4140.56     3886.04    120.16 o 
  -7   4   5      760.93      665.20     36.34 o 
  -6   4   5      379.15      323.20     29.01 o 
  -5   4   5     3757.48     3398.82     87.17 o 
  -4   4   5     7335.94     6840.18    108.79 o 
  -3   4   5       77.13       83.41      7.32 o 
  -2   4   5      764.26      797.65     13.52 o 
  -1   4   5     6388.87     6609.80     87.46 o 
   0   4   5     1795.30     1831.80     26.25 o 
   1   4   5     3086.65     3040.26     41.54 o 
   2   4   5      133.85      134.37      6.72 o 
   3   4   5     2246.99     2289.36     32.23 o 
   4   4   5      575.14      611.87     17.34 o 
   5   4   5     1211.12     1139.48     34.74 o 
   6   4   5       10.72       24.54     12.75 o 
   7   4   5     1901.05     1822.85     51.95 o 
   8   4   5      829.51      831.90     32.19 o 
  -9   5   5     1176.38     1143.95     53.87 o 
  -8   5   5      831.84      835.09     45.58 o 
  -7   5   5     1663.12     1592.41     60.56 o 
  -6   5   5       40.87       19.12     17.53 o 
  -5   5   5       61.79       58.60     11.43 o 
  -4   5   5     2603.95     2559.72     56.13 o 
  -3   5   5       75.27       93.55      8.24 o 
  -2   5   5     2523.96     2464.07     42.32 o 
  -1   5   5      260.28      269.17      9.34 o 
   0   5   5     1639.48     1697.16     25.00 o 
   1   5   5       69.00       83.20      5.48 o 
   2   5   5       34.91       33.19      5.93 o 
   3   5   5      604.27      631.08     15.12 o 
   4   5   5     5410.63     5464.24     85.02 o 
   5   5   5      947.63      903.78     23.23 o 
   6   5   5      233.53      240.23     15.34 o 
   7   5   5     2701.17     2733.17     73.31 o 
   8   5   5     2592.11     2514.83     69.48 o 
  -8   6   5       59.81       34.42     23.59 o 
  -7   6   5      228.38      176.58     24.54 o 
  -6   6   5      324.42      269.93     21.18 o 
  -5   6   5       91.47       93.75     20.24 o 
  -4   6   5      124.55      144.72     23.59 o 
  -3   6   5      129.96      134.11     27.09 o 
  -2   6   5      402.39      406.58     19.75 o 
  -1   6   5     1321.41     1326.17     25.90 o 
   0   6   5     3233.44     3240.26     44.95 o 
   1   6   5     5380.87     5372.16     72.11 o 
   2   6   5     2163.52     2142.69     30.88 o 
   3   6   5      384.15      363.97     18.41 o 
   4   6   5     2985.30     3014.34     49.41 o 
   5   6   5      910.19      912.20     23.95 o 
   6   6   5      261.64      286.45     16.99 o 
   7   6   5       91.68       91.06     12.21 o 
  -7   7   5      700.36      722.26     44.94 o 
  -6   7   5        9.58       -0.93     14.52 o 
  -5   7   5      415.90      431.60     24.54 o 
  -4   7   5     4725.44     4810.26    100.25 o 
  -3   7   5     1299.68     1334.39     36.17 o 
  -2   7   5     1359.26     1369.50     36.60 o 
  -1   7   5     1348.73     1389.79     36.44 o 
   0   7   5     1468.58     1532.59     38.27 o 
   1   7   5     1135.33     1148.88     22.91 o 
   2   7   5        8.92       13.83      7.44 o 
   3   7   5      180.72      180.86     13.63 o 
   4   7   5       88.99       81.36     14.86 o 
   5   7   5      100.31      103.36     11.10 o 
   6   7   5      241.63      255.83     17.06 o 
  -6   8   5      341.57      356.95     26.02 o 
  -5   8   5       92.16       84.18     24.06 o 
  -4   8   5     1146.82     1228.25     36.12 o 
  -3   8   5     1029.80     1072.40     33.67 o 
  -2   8   5       42.94       47.87     14.02 o 
  -1   8   5      128.71      124.78     23.27 o 
   0   8   5      285.60      265.86     20.87 o 
   1   8   5      589.35      542.03     23.49 o 
   2   8   5      937.90      936.03     29.64 o 
   3   8   5       26.91       19.14     18.40 o 
   4   8   5     1313.70     1281.29     26.14 o 
   5   8   5      344.94      334.91     17.84 o 
  -5   9   5      445.74      471.11     31.55 o 
  -4   9   5      262.98      283.81     43.83 o 
  -3   9   5      502.05      511.32     26.85 o 
  -2   9   5      121.19      121.85     19.28 o 
  -1   9   5      892.23      971.07     32.30 o 
   0   9   5      866.05      863.50     30.21 o 
   1   9   5     3717.65     3801.92    102.63 o 
   2   9   5       89.57       82.71     22.47 o 
   3   9   5      407.12      330.33     38.41 o 
  -1 -13   6        1.47        3.63      9.94 o 
   0 -13   6       23.10       20.01     24.70 o 
  -4 -12   6      172.87      175.82     14.32 o 
  -3 -12   6       69.68       91.92     16.73 o 
  -2 -12   6       18.67        7.51     10.64 o 
  -1 -12   6     1956.20     1915.49     34.52 o 
   0 -12   6     2256.87     2250.44     48.42 o 
   1 -12   6      348.31      302.18     30.12 o 
   2 -12   6     1928.31     1864.29     57.69 o 
   3 -12   6     2845.09     2839.62     82.55 o 
   4 -12   6      951.04      944.10     38.25 o 
   5 -12   6      106.65      117.61     20.08 o 
  -5 -11   6      750.01      743.04     23.82 o 
  -4 -11   6     4211.61     4402.29    127.97 o 
  -3 -11   6     1059.34     1103.09     27.70 o 
  -2 -11   6       53.68       44.35     10.11 o 
  -1 -11   6     1850.18     1820.26     32.47 o 
   0 -11   6     3858.13     3875.93     72.97 o 
   1 -11   6        1.91        0.83      6.80 o 
   2 -11   6      147.78      149.88     10.79 o 
   3 -11   6      419.78      420.41     25.50 o 
   4 -11   6      578.06      591.26     29.96 o 
   5 -11   6      136.68      154.59     19.12 o 
   6 -11   6      629.23      726.40     35.06 o 
  -6 -10   6      775.83      838.91     32.19 o 
  -5 -10   6        2.60       -5.10     14.34 o 
  -4 -10   6     1857.23     1870.79     40.00 o 
  -3 -10   6     1569.01     1555.38     33.76 o 
  -2 -10   6      413.25      368.48     15.57 o 
  -1 -10   6      103.34      108.15      7.80 o 
   0 -10   6      852.46      841.95     15.80 o 
   1 -10   6       42.25       55.15      6.06 o 
   2 -10   6      603.14      632.04     19.75 o 
   3 -10   6       19.11       25.47      8.78 o 
   4 -10   6     1518.62     1510.17     48.45 o 
   5 -10   6      545.02      541.85     28.05 o 
   6 -10   6       76.29       87.33     17.85 o 
   7 -10   6     1084.77     1159.56     43.99 o 
  -7  -9   6      270.96      292.28     23.59 o 
  -6  -9   6        4.66        5.10     14.34 o 
  -5  -9   6      154.26      160.32     18.49 o 
  -4  -9   6       43.63       40.48     12.11 o 
  -3  -9   6       65.42       56.00      8.76 o 
  -2  -9   6      207.63      199.88     12.61 o 
  -1  -9   6       89.22       99.13      5.70 o 
   0  -9   6      218.20      215.08     10.63 o 
   1  -9   6     3982.35     3942.34     53.56 o 
   2  -9   6      565.69      573.72     12.90 o 
   3  -9   6      801.93      817.57     21.03 o 
   4  -9   6     5471.10     5594.14    150.44 o 
   5  -9   6     3882.33     3929.38    108.37 o 
   6  -9   6      339.78      341.69     24.22 o 
   7  -9   6      555.19      542.49     29.64 o 
   8  -9   6      859.24     1017.09     40.80 o 
  -8  -8   6        1.22       11.47     16.26 o 
  -7  -8   6      213.65      225.03     21.04 o 
  -6  -8   6      194.08      179.45     18.81 o 
  -5  -8   6       90.75      102.63     13.39 o 
  -4  -8   6     1055.65     1048.32     32.19 o 
  -3  -8   6     1512.70     1531.85     42.39 o 
  -2  -8   6     1301.84     1239.16     21.51 o 
  -1  -8   6     1969.35     2029.49     32.91 o 
   0  -8   6     5316.39     5354.86     71.47 o 
   1  -8   6     4137.75     4153.71     55.95 o 
   2  -8   6     1356.03     1406.16     21.57 o 
   3  -8   6      322.43      331.05     11.54 o 
   4  -8   6     1661.77     1728.27     64.23 o 
   5  -8   6      428.85      395.87     21.99 o 
   6  -8   6      480.02      447.19     24.22 o 
   7  -8   6       34.01       21.67     14.66 o 
   8  -8   6        6.91        6.37     15.94 o 
  -9  -7   6      124.28      141.20     19.12 o 
  -8  -7   6      167.19      158.41     17.53 o 
  -7  -7   6     4621.33     4696.58    117.61 o 
  -6  -7   6     1362.47     1352.72     39.52 o 
  -5  -7   6       46.47       32.19     11.47 o 
  -4  -7   6     3469.28     3461.16     87.02 o 
  -3  -7   6     8691.79     8543.64    151.57 o 
  -2  -7   6      805.82      806.61     18.36 o 
  -1  -7   6       52.47       45.66      5.95 o 
   0  -7   6     1462.20     1529.95     27.65 o 
   1  -7   6     3049.37     3098.16     42.16 o 
   2  -7   6      308.15      306.89      8.64 o 
   3  -7   6     2311.50     2324.20     41.17 o 
   4  -7   6     1327.17     1387.64     42.23 o 
   5  -7   6       71.32       90.84     12.11 o 
   6  -7   6       23.93       27.73     12.11 o 
   7  -7   6       29.73       34.74     13.39 o 
   8  -7   6     1304.86     1292.48     43.67 o 
   9  -7   6     1672.38     1651.69     53.55 o 
  -9  -6   6      425.29      430.93     25.18 o 
  -8  -6   6       70.07       54.19     14.98 o 
  -7  -6   6     2440.97     2529.17     66.30 o 
  -6  -6   6     4274.93     4314.10    107.41 o 
  -5  -6   6      291.04      283.68     17.21 o 
  -4  -6   6      965.61      856.97     67.25 o 
  -3  -6   6      967.90      993.06     21.25 o 
  -2  -6   6      873.32      837.00     27.41 o 
  -1  -6   6     5860.98     5801.37    110.44 o 
   0  -6   6      962.41      862.50     14.31 o 
   1  -6   6     5125.74     5259.39     76.12 o 
   2  -6   6       71.66       65.95      4.20 o 
   3  -6   6      118.37      110.23      6.44 o 
   4  -6   6     1761.64     1811.39     38.44 o 
   5  -6   6     8841.52     8561.90    225.03 o 
   6  -6   6     2645.68     2544.15     71.40 o 
   7  -6   6       36.06       29.96     12.43 o 
   8  -6   6     1310.31     1305.86     43.35 o 
   9  -6   6     4152.42     4353.62    119.84 o 
 -10  -5   6      715.37      811.50     32.83 o 
  -9  -5   6      345.16      380.89     23.59 o 
  -8  -5   6       59.25       75.22     13.71 o 
  -7  -5   6       48.33       62.47     12.43 o 
  -6  -5   6      148.31      155.54     15.62 o 
  -5  -5   6      153.95      160.01     14.34 o 
  -4  -5   6     1532.80     1487.16     29.05 o 
  -3  -5   6        0.42        8.23      5.29 o 
  -2  -5   6     6159.31     5999.07    106.80 o 
  -1  -5   6     1006.03     1023.36     20.70 o 
   0  -5   6      184.64      196.41      6.82 o 
   1  -5   6     7659.96     7752.60    118.56 o 
   2  -5   6     9672.88     9725.31    151.35 o 
   3  -5   6     2242.98     2239.48     49.56 o 
   4  -5   6       95.73      123.28     16.41 o 
   5  -5   6     3114.44     3029.91     82.87 o 
   6  -5   6     3426.83     3393.27     92.43 o 
   8  -5   6       62.28       55.46     13.07 o 
   9  -5   6      572.54      558.75     27.09 o 
 -10  -4   6      195.07      235.23     22.95 o 
  -9  -4   6      134.00      145.66     15.62 o 
  -8  -4   6       23.12       26.46     12.43 o 
  -7  -4   6      677.25      677.00     23.91 o 
  -6  -4   6      437.72      422.01     19.12 o 
  -5  -4   6     2539.27     2546.39     46.92 o 
  -4  -4   6      627.21      657.99     15.32 o 
  -3  -4   6     6125.27     5824.62    103.64 o 
  -2  -4   6     5216.03     4857.82     87.10 o 
  -1  -4   6     2650.52     2599.97     47.68 o 
   0  -4   6     4540.04     4621.41     69.13 o 
   1  -4   6     2622.82     2564.24     69.48 o 
   2  -4   6     1291.83     1212.47     35.70 o 
   3  -4   6     1065.07     1169.40     25.01 o 
   4  -4   6       45.05       95.94     12.43 o 
   5  -4   6       21.45       20.40      8.92 o 
   6  -4   6      550.54      543.45     22.31 o 
   7  -4   6      255.40      233.32     17.85 o 
   8  -4   6       53.41       60.24     12.75 o 
   9  -4   6      221.99      214.09     15.44 o 
  -9  -3   6     1564.17     1499.97     43.35 o 
  -8  -3   6      144.18      156.18     16.89 o 
  -7  -3   6     1363.36     1376.30     38.57 o 
  -6  -3   6     8361.95     8155.20    144.69 o 
  -5  -3   6      608.63      622.06     20.56 o 
  -4  -3   6      116.21      126.81      8.00 o 
  -3  -3   6     2637.59     2500.82     63.27 o 
  -2  -3   6     3572.30     3354.06     60.57 o 
  -1  -3   6       33.79       41.79      4.51 o 
   0  -3   6     1200.60     1057.36     21.50 o 
   1  -3   6       53.07       55.78      6.69 o 
   2  -3   6      482.44      524.64     18.81 o 
   3  -3   6     1357.74     1414.80     29.18 o 
   4  -3   6      858.85      834.79     19.04 o 
   5  -3   6     2407.30     2381.60    123.03 o 
   6  -3   6     2342.16     2334.75     65.34 o 
   7  -3   6      323.98      325.75     19.44 o 
   8  -3   6     2189.51     2166.13     62.47 o 
   9  -3   6     2468.93     2397.79    123.83 o 
  10  -3   6     1203.54     1138.85     39.52 o 
 -10  -2   6     1018.33     1124.82     47.17 o 
  -9  -2   6     4620.52     4622.32    137.69 o 
  -8  -2   6      565.13      557.79     21.67 o 
  -7  -2   6      562.97      546.63     20.08 o 
  -6  -2   6     1678.35     1652.45     31.72 o 
  -5  -2   6     2238.23     2222.57     41.15 o 
  -4  -2   6     3165.41     3102.25     56.31 o 
  -3  -2   6     2881.98     2887.66     52.59 o 
  -2  -2   6     1937.12     1893.25     29.85 o 
  -1  -2   6      608.45      588.29     11.32 o 
   0  -2   6     1106.40      980.43     29.64 o 
   1  -2   6       82.26       94.66     10.84 o 
   2  -2   6    13711.99    13543.12    355.07 o 
   3  -2   6     6938.76     7304.17    191.56 o 
   4  -2   6       34.92       40.80      7.97 o 
   5  -2   6     3608.66     3711.69     99.76 o 
   6  -2   6    12030.71    12464.83    325.11 o 
   7  -2   6      918.79      908.40     31.24 o 
   8  -2   6       27.85       20.43      9.40 o 
   9  -2   6      432.99      408.62     24.86 o 
  10  -2   6      995.28      930.39     35.38 o 
 -10  -1   6       25.81       17.53     19.76 o 
  -9  -1   6      836.74      840.51     38.89 o 
  -8  -1   6       39.77       31.24     14.66 o 
  -7  -1   6     1505.08     1521.94     31.86 o 
  -6  -1   6       33.07       28.92      4.95 o 
  -5  -1   6      941.93      947.33     16.88 o 
  -4  -1   6      823.78      824.48     14.99 o 
  -3  -1   6      143.46      134.21     11.04 o 
  -2  -1   6     2374.56     2307.59     36.24 o 
  -1  -1   6    25268.59    25099.15    480.48 o 
   0  -1   6     5321.50     5407.36    142.79 o 
   1  -1   6       11.66       21.99      6.37 o 
   2  -1   6     7596.68     7196.04    247.02 o 
   3  -1   6    10473.92    10930.11    284.95 o 
   4  -1   6        3.07       11.16      7.33 o 
   5  -1   6       22.63       48.77      8.92 o 
   6  -1   6      375.95      420.09     20.72 o 
   7  -1   6     2243.59     2364.07     66.62 o 
   8  -1   6      740.67      729.91     29.96 o 
   9  -1   6      646.54      617.39     29.01 o 
 -10   0   6       22.39       -6.69     20.40 o 
  -9   0   6      797.91      745.84     37.93 o 
  -8   0   6      732.72      736.60     34.74 o 
  -7   0   6      292.34      265.83     23.27 o 
  -6   0   6     1358.25     1340.95     22.90 o 
  -5   0   6     4207.02     4088.71     62.52 o 
  -4   0   6     3646.68     3408.05     52.58 o 
  -3   0   6     1537.66     1507.23     49.72 o 
  -2   0   6     1803.36     1827.70     37.57 o 
  -1   0   6     6462.11     6176.05    163.58 o 
   0   0   6      237.58      257.73      8.14 o 
   1   0   6      582.35      546.26     13.31 o 
   2   0   6       56.43       83.99      9.05 o 
   3   0   6       46.53       66.93      8.29 o 
   4   0   6       83.35      102.00     13.71 o 
   5   0   6      787.30      793.34     27.41 o 
   6   0   6       51.66       53.55      9.56 o 
   7   0   6     1704.71     1643.41     48.13 o 
   8   0   6      356.38      319.37     23.27 o 
   9   0   6      102.55      102.95     18.17 o 
 -10   1   6      529.89      543.13     38.89 o 
  -9   1   6     5141.80     5226.00    155.86 o 
  -8   1   6     1636.09     1613.44     57.05 o 
  -7   1   6      396.48      368.78     26.77 o 
  -6   1   6     1039.87      994.22     24.11 o 
  -5   1   6     3292.79     3096.32     48.35 o 
  -4   1   6      369.96      352.82     20.24 o 
  -3   1   6     1217.88     1118.68     25.19 o 
  -2   1   6       45.20       48.03      4.57 o 
  -1   1   6     3759.47     4011.77     64.12 o 
   0   1   6     1808.59     1927.11     33.21 o 
   1   1   6     1156.24     1148.26     30.47 o 
   2   1   6     1116.25     1254.08     39.63 o 
   3   1   6      875.39      895.25     20.51 o 
   4   1   6      662.57      687.51     25.50 o 
   5   1   6      964.45      959.08     31.87 o 
   6   1   6     4143.04     4176.98     77.10 o 
   7   1   6     2911.55     2906.88     77.45 o 
   8   1   6      886.93      946.97     35.06 o 
   9   1   6      490.36      472.37     27.09 o 
 -10   2   6        9.79       14.02     21.67 o 
  -9   2   6      791.96      791.42     41.12 o 
  -8   2   6     1198.12     1103.47     46.22 o 
  -7   2   6      204.87      188.37     25.18 o 
  -6   2   6     1584.87     1430.49     50.36 o 
  -5   2   6       87.87      102.96      9.66 o 
  -4   2   6     1280.73     1192.66     42.55 o 
  -3   2   6     2746.80     2602.07     43.17 o 
  -2   2   6      408.33      449.27     11.76 o 
  -1   2   6     6071.77     6127.33     96.81 o 
   0   2   6     2522.10     2539.71     42.05 o 
   1   2   6      183.12      149.09      9.71 o 
   2   2   6     1510.11     1523.77     33.08 o 
   3   2   6     8375.87     8945.84    195.06 o 
   4   2   6     3504.88     3701.24     71.65 o 
   5   2   6       10.33       12.62      9.40 o 
   6   2   6     1892.36     1900.31     53.55 o 
   7   2   6     3744.27     3727.94     96.58 o 
   8   2   6       11.48       18.17     15.94 o 
   9   2   6       96.65      101.68     18.81 o 
  -9   3   6       28.93       25.82     21.04 o 
  -8   3   6      704.21      654.37     38.25 o 
  -7   3   6      448.71      400.01     31.55 o 
  -6   3   6      598.88      560.34     31.55 o 
  -5   3   6      994.94      934.10     23.96 o 
  -4   3   6     5314.94     4906.23     78.93 o 
  -3   3   6     1290.20     1283.64     24.14 o 
  -2   3   6      903.74      951.85     19.30 o 
  -1   3   6     2730.98     2690.78     44.71 o 
   0   3   6     9259.74     9262.96    145.31 o 
   1   3   6     1292.34     1304.29     23.99 o 
   2   3   6      320.77      273.97     16.79 o 
   3   3   6      523.97      504.71     11.01 o 
   4   3   6     1980.12     2065.91     33.72 o 
   5   3   6      796.23      844.67     21.83 o 
   6   3   6      843.82      873.02     31.87 o 
   7   3   6      408.30      439.22     25.18 o 
   8   3   6       93.84      109.01     17.85 o 
  -9   4   6       23.66       20.72     22.63 o 
  -8   4   6     2289.98     2258.25     78.09 o 
  -7   4   6     2405.00     2293.95     78.09 o 
  -6   4   6      509.45      464.40     32.83 o 
  -5   4   6     1081.10      955.90     27.77 o 
  -4   4   6     3053.61     2936.57     49.59 o 
  -3   4   6     3291.53     3240.59     53.97 o 
  -2   4   6      477.77      501.51     13.98 o 
  -1   4   6       35.37       48.77      6.41 o 
   0   4   6      267.49      252.50      8.74 o 
   1   4   6      335.73      365.75      9.74 o 
   2   4   6     3410.67     3339.47     45.78 o 
   3   4   6      301.84      292.54     13.45 o 
   4   4   6      883.14      912.94     22.55 o 
   5   4   6      455.23      438.29     16.88 o 
   6   4   6        6.68        2.71     13.55 o 
   7   4   6      855.95      900.43     34.10 o 
   8   4   6     3004.98     3059.55     82.55 o 
  -8   5   6     1988.53     1938.87     72.03 o 
  -7   5   6      692.99      618.99     40.16 o 
  -6   5   6       22.61        9.56     19.12 o 
  -5   5   6        7.77       -9.75     11.66 o 
  -4   5   6        0.35       -1.41     15.62 o 
  -3   5   6       59.37       68.68      7.42 o 
  -2   5   6      291.26      316.58     12.97 o 
  -1   5   6      610.54      628.84     16.27 o 
   0   5   6     1131.47     1186.09     19.28 o 
   1   5   6      574.40      576.97     12.36 o 
   2   5   6        2.30        3.67      6.39 o 
   3   5   6     1469.93     1434.98     26.21 o 
   4   5   6     2245.83     2332.50     39.51 o 
   5   5   6     1761.68     1840.29     39.12 o 
   6   5   6     1535.78     1547.28     35.17 o 
   7   5   6      556.82      578.30     21.87 o 
  -8   6   6       37.89       47.17     24.86 o 
  -7   6   6      245.71      211.96     27.09 o 
  -6   6   6      335.65      283.88     22.74 o 
  -5   6   6      260.67      267.48     21.35 o 
  -4   6   6      643.46      686.70     50.52 o 
  -3   6   6     2884.99     3028.59     70.28 o 
  -2   6   6       71.64       80.42      8.22 o 
  -1   6   6      482.75      479.96     15.09 o 
   0   6   6     7136.40     7422.13    118.32 o 
   1   6   6     1814.60     1917.84     28.59 o 
   2   6   6        1.14        2.27      7.36 o 
   3   6   6      746.27      746.06     28.97 o 
   4   6   6     2257.96     2259.44     38.97 o 
   5   6   6      250.87      235.36     16.60 o 
   6   6   6       89.55       86.97     12.24 o 
  -7   7   6     1296.79     1361.64     60.24 o 
  -6   7   6     1098.09     1161.62     36.35 o 
  -5   7   6        2.11        5.20     14.52 o 
  -4   7   6     1337.48     1347.49     37.66 o 
  -3   7   6     7418.45     7763.18    162.87 o 
  -2   7   6     1046.79     1078.79     32.63 o 
  -1   7   6       25.62       11.44     12.62 o 
   0   7   6     2409.75     2422.72     54.82 o 
   1   7   6     1095.63     1105.32     23.71 o 
   2   7   6      262.69      257.77     13.69 o 
   3   7   6      644.81      638.91     17.68 o 
   4   7   6      170.96      150.59     13.86 o 
   5   7   6      349.28      342.97     17.99 o 
  -5   8   6       13.21       13.02     16.23 o 
  -4   8   6       86.43       85.23     16.37 o 
  -3   8   6      714.28      729.65     32.51 o 
  -2   8   6        6.83       -0.18     14.15 o 
  -1   8   6      114.88      130.93     15.20 o 
   0   8   6      219.96      212.78     21.42 o 
   1   8   6       47.18       44.43     13.62 o 
   2   8   6      162.33      160.68     28.37 o 
   3   8   6      325.22      281.93     27.73 o 
  -3   9   6      217.39      226.05     49.56 o 
  -2   9   6       74.99       82.31     16.64 o 
  -1   9   6      355.32      337.97     24.19 o 
   0   9   6      109.59      110.84     16.66 o 
   1   9   6      505.54      516.33     26.88 o 
  -3 -12   7      599.72      593.09     21.78 o 
  -2 -12   7        2.27        0.86     13.55 o 
  -1 -12   7      339.48      332.52     17.93 o 
   0 -12   7     3616.63     3714.56     95.30 o 
   1 -12   7     1806.82     1834.65     52.91 o 
   2 -12   7       37.50       22.31     15.62 o 
   3 -12   7      759.02      749.67     33.79 o 
   4 -12   7     3403.99     3530.01    100.72 o 
  -5 -11   7      633.21      637.17     22.90 o 
  -4 -11   7     1435.81     1510.45     35.16 o 
  -3 -11   7     2200.62     2252.61     76.34 o 
  -2 -11   7     1440.03     1379.83     31.58 o 
  -1 -11   7      170.61      168.99     12.75 o 
   0 -11   7     1987.99     1976.08     40.25 o 
   1 -11   7     1881.42     1833.65     37.92 o 
   2 -11   7       18.39       25.50     12.75 o 
   3 -11   7      193.43      190.92     21.99 o 
   4 -11   7       43.35       49.09     15.94 o 
   5 -11   7        0.53       -7.01     16.57 o 
   6 -11   7      447.91      520.50     30.92 o 
  -6 -10   7      730.45      733.09     30.92 o 
  -5 -10   7      283.16      266.46     21.99 o 
  -4 -10   7      942.09      958.12     32.83 o 
  -3 -10   7      222.98      211.17     14.75 o 
  -2 -10   7       47.34       59.13     10.68 o 
  -1 -10   7      137.82      163.17     11.29 o 
   0 -10   7       25.57       35.97      6.09 o 
   1 -10   7        4.69        8.24      8.66 o 
   2 -10   7      169.71      184.49     18.49 o 
   3 -10   7      155.64      176.90     21.36 o 
   4 -10   7      420.19      393.96     24.86 o 
   5 -10   7      405.70      404.48     25.50 o 
   6 -10   7     1002.54     1021.55     39.52 o 
   7 -10   7      282.68      298.97     27.09 o 
  -7  -9   7      763.38      862.82     33.47 o 
  -6  -9   7        7.61       22.95     15.30 o 
  -5  -9   7     1274.42     1231.60     38.25 o 
  -4  -9   7       21.57       29.64     13.07 o 
  -3  -9   7     1383.84     1314.79     38.89 o 
  -2  -9   7      399.98      347.63     14.38 o 
  -1  -9   7      284.46      288.41     10.73 o 
   0  -9   7     3431.24     3471.15     47.62 o 
   1  -9   7     3758.26     3803.75     58.77 o 
   2  -9   7      365.92      395.21     28.53 o 
   3  -9   7     1597.19     1600.06     49.09 o 
   4  -9   7     2440.74     2468.61     71.08 o 
   5  -9   7     1854.46     1871.94     56.74 o 
   6  -9   7      205.00      212.60     21.99 o 
   7  -9   7       51.17       49.72     16.57 o 
  -8  -8   7      872.11      897.24     34.74 o 
  -7  -8   7      357.59      356.35     23.59 o 
  -6  -8   7     1180.38     1148.73     36.65 o 
  -5  -8   7       53.46       61.20     13.39 o 
  -4  -8   7        1.02        9.56     11.47 o 
  -3  -8   7     6181.49     6216.00    152.36 o 
  -2  -8   7     5825.03     5530.71     99.62 o 
  -1  -8   7       68.58       78.80      6.12 o 
   0  -8   7     2228.83     2227.40     31.52 o 
   1  -8   7    12025.47    12187.39    180.27 o 
   2  -8   7     1550.56     1625.42     33.56 o 
   3  -8   7      137.01      118.89     12.43 o 
   4  -8   7       27.84       28.37     11.47 o 
   5  -8   7     2466.39     2443.43     70.44 o 
   6  -8   7      141.19      141.20     19.76 o 
   7  -8   7     2043.96     2137.45     64.38 o 
   8  -8   7      345.66      349.34     26.14 o 
  -8  -7   7       40.08       32.83     15.94 o 
  -7  -7   7      942.10      905.21     31.87 o 
  -6  -7   7     3736.10     3823.88     96.90 o 
  -5  -7   7     1890.16     1884.69     51.32 o 
  -4  -7   7      166.39      164.15     16.26 o 
  -3  -7   7     2678.96     2664.75     50.16 o 
  -2  -7   7     3507.87     3422.01     62.76 o 
  -1  -7   7      344.53      355.59     10.30 o 
   0  -7   7      574.85      559.16     12.57 o 
   1  -7   7      195.56      194.47     10.64 o 
   2  -7   7     4835.87     4941.37    131.96 o 
   3  -7   7     2026.70     1999.12     57.37 o 
   4  -7   7     1785.50     1714.80     50.36 o 
   5  -7   7     1889.13     1818.71     53.55 o 
   6  -7   7      550.81      527.51     24.54 o 
   7  -7   7      131.28      124.63     14.98 o 
   8  -7   7      491.62      473.64     27.09 o 
  -9  -6   7      503.12      582.65     28.05 o 
  -8  -6   7      328.93      378.66     23.27 o 
  -7  -6   7     1207.35     1145.86     35.70 o 
  -6  -6   7      881.88      873.34     29.32 o 
  -5  -6   7        0.67       -1.59     10.52 o 
  -4  -6   7       10.92        2.68      9.72 o 
  -3  -6   7        4.19        8.92      6.31 o 
  -2  -6   7        8.91       24.28      5.97 o 
  -1  -6   7       22.25       31.18      5.85 o 
   0  -6   7       45.98       36.94      4.44 o 
   1  -6   7      714.14      755.63     12.49 o 
   2  -6   7     1718.18     1690.90     48.77 o 
   3  -6   7      836.36      844.97     28.69 o 
   4  -6   7      279.74      291.96     18.17 o 
   5  -6   7     2369.64     2327.09     65.98 o 
   6  -6   7     3316.68     3119.47     86.38 o 
   7  -6   7     1038.69      998.28     34.74 o 
   8  -6   7      471.46      435.08     25.18 o 
   9  -6   7      891.23      957.48     37.29 o 
  -9  -5   7       87.53      113.15     16.89 o 
  -8  -5   7      884.35      899.47     31.55 o 
  -7  -5   7      165.54      176.26     17.85 o 
  -6  -5   7     1846.76     1826.04     49.40 o 
  -5  -5   7      632.30      643.95     26.14 o 
  -4  -5   7      607.86      522.12     30.44 o 
  -3  -5   7     1244.83     1265.85     32.51 o 
  -2  -5   7     4170.47     4018.73     87.97 o 
  -1  -5   7     1276.77     1178.99     24.19 o 
   0  -5   7      319.28      314.14      8.40 o 
   1  -5   7     9334.39     9086.15    161.45 o 
   2  -5   7    10700.03    10943.82    285.91 o 
   3  -5   7      793.84      811.82     27.73 o 
   4  -5   7     2256.14     2265.58     63.75 o 
   5  -5   7     4372.66     4326.21    116.66 o 
   6  -5   7       63.77       76.82     12.11 o 
   7  -5   7       79.17       80.00     13.07 o 
   8  -5   7      108.21      110.60     14.66 o 
   9  -5   7        6.61        7.33     14.34 o 
  -9  -4   7      667.50      735.01     28.69 o 
  -8  -4   7      201.92      236.82     19.44 o 
  -7  -4   7       76.84       69.17     11.79 o 
  -6  -4   7     1058.97     1063.31     31.87 o 
  -5  -4   7     6476.74     6568.22    143.91 o 
  -4  -4   7       71.38       73.98      6.42 o 
  -3  -4   7      275.14      268.98     23.11 o 
  -2  -4   7    18856.33    18588.77    327.75 o 
  -1  -4   7     6952.94     6618.43    117.91 o 
   0  -4   7      595.42      574.70     14.65 o 
   1  -4   7     2295.83     2377.77     65.34 o 
   2  -4   7     5628.50     5613.27    148.53 o 
   3  -4   7      255.30      268.06     16.26 o 
   4  -4   7     2546.55     2577.94     71.40 o 
   5  -4   7       86.82       75.86     10.52 o 
   6  -4   7      687.98      709.19     27.41 o 
   7  -4   7        8.48       10.84     11.47 o 
   8  -4   7      415.02      410.21     23.91 o 
   9  -4   7      530.95      498.93     39.52 o 
 -10  -3   7      319.45      336.59     32.83 o 
  -8  -3   7     1493.81     1443.24     41.44 o 
  -7  -3   7      262.06      226.62     16.89 o 
  -6  -3   7     1969.73     1991.30     38.14 o 
  -5  -3   7     7292.70     7217.27    128.48 o 
  -4  -3   7     1609.82     1618.02     31.47 o 
  -3  -3   7      719.37      620.34     27.41 o 
  -2  -3   7      147.69      130.03      9.25 o 
  -1  -3   7     4858.01     4860.63     74.01 o 
   0  -3   7     1576.21     1528.98     43.99 o 
   1  -3   7     2572.32     2460.96     67.57 o 
   2  -3   7      995.82     1029.52     31.87 o 
   3  -3   7     2146.56     2252.19     62.79 o 
   4  -3   7       29.22       53.55      9.24 o 
   5  -3   7      128.08      129.41     16.26 o 
   6  -3   7     5246.35     5350.63    142.79 o 
   7  -3   7     3323.31     3394.54     93.39 o 
   8  -3   7        3.98        6.69     12.43 o 
   9  -3   7     1088.82     1001.79     36.97 o 
 -10  -2   7      634.75      635.24     37.93 o 
  -9  -2   7     1252.54     1302.36     49.72 o 
  -8  -2   7      417.21      437.94     28.37 o 
  -7  -2   7       58.07       54.89      6.26 o 
  -6  -2   7      183.95      188.65      9.26 o 
  -5  -2   7       91.75       97.88      8.95 o 
  -4  -2   7       22.96       20.08      4.59 o 
  -3  -2   7      996.76      897.88     20.14 o 
  -2  -2   7      490.83      559.62     11.77 o 
  -1  -2   7      447.68      418.12     12.11 o 
   0  -2   7     2449.32     2519.61     69.48 o 
   1  -2   7      694.25      732.78     24.86 o 
   2  -2   7     1673.20     1702.05     48.45 o 
   3  -2   7    10478.34    10482.61    273.79 o 
   4  -2   7     5048.98     5204.33    138.33 o 
   5  -2   7       28.33       32.51      9.56 o 
   6  -2   7     4187.32     4365.73    117.61 o 
   7  -2   7     3545.72     3679.18    100.72 o 
   8  -2   7       52.50       56.42     13.07 o 
   9  -2   7        6.57        1.91     16.89 o 
 -10  -1   7       59.45       41.12     21.04 o 
  -9  -1   7      297.52      259.13     29.32 o 
  -8  -1   7       11.37       17.21     15.94 o 
  -7  -1   7     1300.35     1291.71     30.04 o 
  -6  -1   7       30.57       39.46      6.22 o 
  -5  -1   7     2215.88     2143.00     34.38 o 
  -4  -1   7      260.18      281.10      9.36 o 
  -3  -1   7      154.90      177.87      8.13 o 
  -2  -1   7     5731.11     5658.27    109.66 o 
  -1  -1   7     5000.01     4827.36     93.93 o 
   0  -1   7     3718.15     3768.75    133.23 o 
   1  -1   7     3735.22     3828.19     73.02 o 
   2  -1   7     1162.02     1068.57     34.58 o 
   3  -1   7     4575.73     4640.71     88.01 o 
   4  -1   7      101.88      121.76     15.30 o 
   5  -1   7       59.93       48.13      9.88 o 
   6  -1   7      186.94      205.27     17.85 o 
   7  -1   7        0.31       16.89     11.16 o 
   8  -1   7       96.78       74.90     17.53 o 
   9  -1   7       59.62       72.99     18.49 o 
 -10   0   7       43.06       38.25     21.99 o 
  -9   0   7      456.68      442.72     34.74 o 
  -8   0   7     2656.99     2697.15     85.74 o 
  -7   0   7       24.34       25.38     11.79 o 
  -6   0   7      273.35      277.08     13.09 o 
  -5   0   7     8735.02     8444.38    127.13 o 
  -4   0   7     4496.41     4280.00     65.77 o 
  -3   0   7      388.48      403.27     13.89 o 
  -2   0   7     1314.05     1357.99     42.87 o 
  -1   0   7     5680.13     5614.38     88.57 o 
   0   0   7      927.26      954.37     17.70 o 
   1   0   7     2681.04     2691.31     43.59 o 
   2   0   7       81.99      109.70      6.35 o 
   3   0   7     2675.99     2652.84     52.06 o 
   4   0   7      378.19      378.02     19.76 o 
   5   0   7      246.19      244.79     18.17 o 
   6   0   7      254.34      263.60     20.08 o 
   7   0   7     1187.73     1107.29     38.25 o 
   8   0   7      265.28      265.51     24.54 o 
   9   0   7      219.21      217.06     26.14 o 
 -10   1   7       89.19       83.19     23.59 o 
  -9   1   7      717.51      736.28     41.12 o 
  -8   1   7     3195.38     3256.21    101.68 o 
  -7   1   7      821.55      775.49     36.65 o 
  -6   1   7      395.06      401.15     15.86 o 
  -5   1   7      422.75      445.77     15.73 o 
  -4   1   7     2236.80     2183.52     45.65 o 
  -3   1   7       25.46       35.98      6.51 o 
  -2   1   7     4987.89     5001.98     79.61 o 
  -1   1   7      170.70      178.40     15.65 o 
   0   1   7     3732.53     3811.24     61.26 o 
   1   1   7     1228.01     1190.42     27.36 o 
   2   1   7      779.90      772.85     20.01 o 
   3   1   7     5353.13     5439.29    103.44 o 
   4   1   7     3504.26     3625.62     70.42 o 
   5   1   7      118.89      112.83     12.11 o 
   6   1   7     2180.68     2136.17     59.92 o 
   7   1   7     3578.95     3574.63     94.03 o 
   8   1   7     3361.16     3285.54     88.61 o 
  -9   2   7        2.14       25.50     21.36 o 
  -8   2   7      120.82       98.49     20.72 o 
  -7   2   7       39.05       16.89     17.21 o 
  -6   2   7       66.90       75.26      8.88 o 
  -5   2   7     1201.89     1159.79     40.80 o 
  -4   2   7      481.64      471.16     29.01 o 
  -3   2   7     1750.82     1755.98     30.98 o 
  -2   2   7      897.01      897.63     18.47 o 
  -1   2   7      204.48      219.60     18.63 o 
   0   2   7     7123.03     7228.26    113.93 o 
   1   2   7     3026.59     3091.93     91.70 o 
   2   2   7      775.64      804.51     16.74 o 
   3   2   7     2492.80     2663.31     64.25 o 
   4   2   7     7688.76     8151.92    198.25 o 
   5   2   7     2228.99     2293.36     41.01 o 
   6   2   7      582.76      602.41     27.73 o 
   7   2   7      206.23      227.26     23.59 o 
   8   2   7      903.67      911.59     36.34 o 
  -9   3   7       12.78       26.77     22.63 o 
  -8   3   7      184.01      161.92     23.59 o 
  -7   3   7      129.14      114.11     20.40 o 
  -6   3   7        5.46       -6.69     16.89 o 
  -5   3   7      491.35      467.12     18.33 o 
  -4   3   7     4245.31     4147.93     67.72 o 
  -3   3   7     3345.41     3295.41     54.50 o 
  -2   3   7     3274.55     3331.36     54.88 o 
  -1   3   7     1442.14     1506.94     27.78 o 
   0   3   7     4007.67     4157.04     67.42 o 
   1   3   7     1005.67      961.92     19.89 o 
   2   3   7      303.78      302.83     11.88 o 
   3   3   7        8.81        6.36      5.98 o 
   4   3   7      154.99      159.46      9.54 o 
   5   3   7      214.86      224.81     15.10 o 
   6   3   7      289.23      313.64     23.27 o 
   7   3   7       15.08       18.81     16.26 o 
   8   3   7      384.30      383.12     28.05 o 
  -8   4   7     1512.09     1507.62     61.52 o 
  -7   4   7     2806.18     2773.65     91.80 o 
  -6   4   7      266.38      251.16     31.87 o 
  -5   4   7      152.05      126.70     15.29 o 
  -4   4   7     4647.47     4657.60     76.08 o 
  -3   4   7     1008.95     1021.92     21.82 o 
  -2   4   7     2448.21     2537.05     43.57 o 
  -1   4   7      232.47      219.03     12.14 o 
   0   4   7      118.92      116.83      8.90 o 
   1   4   7      173.90      154.17      9.11 o 
   2   4   7      388.06      364.91     23.92 o 
   3   4   7        5.24        0.95      5.64 o 
   4   4   7     1802.15     1782.99     37.47 o 
   5   4   7      362.86      370.55     17.31 o 
   6   4   7        0.28        7.97     15.30 o 
   7   4   7     1628.55     1607.39     50.36 o 
  -8   5   7      165.84      139.61     26.77 o 
  -7   5   7     1545.67     1593.36     63.43 o 
  -6   5   7        2.38       -7.01     21.04 o 
  -5   5   7     1395.02     1372.71     36.70 o 
  -4   5   7      208.44      186.69     11.54 o 
  -3   5   7     1089.44     1079.21     23.16 o 
  -2   5   7      224.93      229.22     12.75 o 
  -1   5   7      909.12      953.37     21.03 o 
   0   5   7      626.20      643.14     13.67 o 
   1   5   7     2950.42     3037.20     42.66 o 
   2   5   7       17.31       13.11      6.67 o 
   3   5   7      426.63      405.42     24.72 o 
   4   5   7     5224.15     5149.26    160.64 o 
   5   5   7     2542.60     2623.45     53.04 o 
   6   5   7      141.40      150.12     18.49 o 
  -7   6   7      155.89      145.34     26.77 o 
  -6   6   7      147.98      112.01     16.47 o 
  -5   6   7       20.92       12.68     16.73 o 
  -4   6   7      139.58      139.87     14.93 o 
  -3   6   7     1442.78     1502.33     38.87 o 
  -2   6   7     2173.27     2268.97     44.30 o 
  -1   6   7      283.47      295.38     13.97 o 
   0   6   7      472.48      500.30     16.12 o 
   1   6   7     5327.67     5473.29     88.63 o 
   2   6   7     2034.96     2045.20     36.04 o 
   3   6   7        2.28       -9.26     13.23 o 
   4   6   7      902.56      874.39     30.03 o 
   5   6   7     1029.57     1051.23     28.23 o 
  -6   7   7      461.62      502.89     28.07 o 
  -5   7   7     1247.09     1255.26     37.49 o 
  -4   7   7      601.11      616.66     31.71 o 
  -3   7   7      877.73      975.31     32.67 o 
  -2   7   7     1974.82     2056.87     64.38 o 
  -1   7   7       50.30       25.76     13.62 o 
   0   7   7        3.16        5.98      8.79 o 
   1   7   7       69.48       73.35     13.41 o 
   2   7   7       38.73       36.94     14.18 o 
   3   7   7       25.95       21.21     10.10 o 
   4   7   7       70.71       77.97     10.41 o 
  -4   8   7       48.68       25.45     16.68 o 
  -3   8   7      186.81      213.52     20.74 o 
  -2   8   7      181.60      211.35     40.00 o 
  -1   8   7      434.47      464.12     25.46 o 
   0   8   7      188.63      190.43     29.32 o 
   1   8   7       75.67       65.99     19.44 o 
   2   8   7       88.72       82.26     21.04 o 
  -3 -12   8      381.18      364.32     25.50 o 
  -2 -12   8      534.46      556.51     27.73 o 
  -1 -12   8     1033.41     1040.67     36.97 o 
   0 -12   8     2157.29     2180.48     60.88 o 
   1 -12   8     1717.97     1753.27     38.16 o 
   2 -12   8      933.25      931.35     37.29 o 
   3 -12   8      320.99      295.15     26.14 o 
   4 -12   8      373.14      398.42     29.32 o 
  -5 -11   8       60.88       43.93     21.67 o 
  -4 -11   8     2147.63     2188.68     68.21 o 
  -3 -11   8     3354.32     3465.85    104.23 o 
  -2 -11   8      322.85      282.72     22.63 o 
  -1 -11   8      120.99      103.91     15.94 o 
   0 -11   8     1037.55     1058.53     26.13 o 
   1 -11   8      125.78      137.09     11.66 o 
   2 -11   8      101.14      126.96     12.11 o 
   3 -11   8      684.64      702.50     31.24 o 
   4 -11   8        2.60       -9.24     15.30 o 
   5 -11   8      273.43      290.05     27.09 o 
  -6 -10   8     1739.00     1911.14     55.78 o 
  -5 -10   8      113.03      126.54     17.85 o 
  -4 -10   8        2.26        3.51     14.98 o 
  -3 -10   8      960.10      979.76     29.16 o 
  -2 -10   8      128.68      119.84     15.30 o 
  -1 -10   8     1267.33     1303.19     29.03 o 
   0 -10   8      126.39      145.50     12.10 o 
   1 -10   8     1439.53     1513.20     32.76 o 
   2 -10   8       37.37       44.73     11.95 o 
   3 -10   8     1739.22     1739.98     53.55 o 
   4 -10   8      676.31      662.33     29.64 o 
   5 -10   8     3712.17     3713.28    103.91 o 
   6 -10   8      213.12      205.90     24.54 o 
  -7  -9   8        7.02        2.55     17.53 o 
  -6  -9   8      510.24      518.58     26.46 o 
  -5  -9   8      266.99      292.92     22.63 o 
  -4  -9   8      790.23      772.94     29.01 o 
  -3  -9   8      233.37      206.22     18.81 o 
  -2  -9   8     1733.05     1727.25     29.38 o 
  -1  -9   8      175.06      175.33     12.96 o 
   0  -9   8       14.86       27.28      8.53 o 
   1  -9   8     4074.50     4161.97     77.04 o 
   2  -9   8     4941.59     4967.09     91.22 o 
   3  -9   8       83.37       84.15     13.71 o 
   4  -9   8      611.42      603.69     27.09 o 
   5  -9   8     3864.97     3749.62    103.91 o 
   6  -9   8     1161.55     1170.72     41.12 o 
   7  -9   8        6.73        3.51     15.94 o 
  -8  -8   8       73.33      109.96     19.44 o 
  -7  -8   8      145.32      153.63     18.17 o 
  -6  -8   8      187.46      184.87     20.40 o 
  -5  -8   8      478.00      493.72     23.91 o 
  -4  -8   8      429.01      459.30     22.63 o 
  -3  -8   8     1666.70     1617.27     45.58 o 
  -2  -8   8     4940.80     4753.25     72.12 o 
  -1  -8   8     2482.65     2380.22     45.67 o 
   0  -8   8      228.25      240.41     13.18 o 
   1  -8   8     4435.46     4442.66     81.76 o 
   2  -8   8      385.70      393.00     21.67 o 
   3  -8   8       36.48       42.07     11.79 o 
   4  -8   8       11.30       14.98     12.11 o 
   5  -8   8        7.69       14.98     12.43 o 
   6  -8   8      219.34      232.68     21.99 o 
   7  -8   8       14.37       28.37     15.30 o 
   8  -8   8      290.38      278.58     25.82 o 
  -8  -7   8       83.72       89.56     17.53 o 
  -7  -7   8     1944.39     1985.73     55.46 o 
  -6  -7   8     3475.93     3433.11     87.97 o 
  -5  -7   8     1314.18     1249.77     37.93 o 
  -4  -7   8      185.57      195.07     17.53 o 
  -3  -7   8     1909.44     1806.55     35.98 o 
  -2  -7   8     3693.09     3456.46     63.76 o 
  -1  -7   8       72.48       55.17      7.40 o 
   0  -7   8       17.94       17.71      7.33 o 
   1  -7   8      172.69      176.59     12.24 o 
   2  -7   8        1.36        3.82      9.88 o 
   3  -7   8      856.57      837.32     29.96 o 
   4  -7   8       90.20       86.38     12.43 o 
   5  -7   8      227.23      228.22     19.44 o 
   6  -7   8      533.16      552.05     26.14 o 
   7  -7   8      281.00      291.96     23.59 o 
   8  -7   8      525.68      477.47     28.05 o 
  -9  -6   8     1571.91     1654.24     49.72 o 
  -8  -6   8       87.45       86.70     16.57 o 
  -7  -6   8       23.01       44.30     14.34 o 
  -6  -6   8     1255.66     1228.09     37.29 o 
  -5  -6   8      693.65      699.63     26.46 o 
  -4  -6   8     1649.48     1558.48     44.78 o 
  -3  -6   8      103.03      104.12      8.11 o 
  -2  -6   8     2170.00     2064.88     51.16 o 
  -1  -6   8       42.08       39.11      6.94 o 
   0  -6   8     1228.14     1145.71     24.55 o 
   1  -6   8      559.22      591.16     16.79 o 
   2  -6   8     3005.16     3003.45     82.55 o 
   3  -6   8     1186.72     1173.27     37.29 o 
   4  -6   8      391.65      359.85     20.08 o 
   5  -6   8     2128.91     2148.92     62.15 o 
   6  -6   8     8968.53     8465.64    223.75 o 
   7  -6   8      506.27      519.22     25.50 o 
   8  -6   8       63.34       65.02     14.98 o 
  -9  -5   8      529.02      578.83     28.05 o 
  -8  -5   8       21.86       22.95     14.34 o 
  -7  -5   8     2104.26     2067.64     56.10 o 
  -6  -5   8      101.16      101.68     13.07 o 
  -5  -5   8     1097.92     1129.44     24.55 o 
  -4  -5   8      158.46      157.81     14.34 o 
  -3  -5   8      196.48      205.38     11.93 o 
  -2  -5   8     3870.83     3763.45     68.91 o 
  -1  -5   8     7826.81     7377.29    145.03 o 
   0  -5   8     2929.03     2863.25     53.45 o 
   1  -5   8      366.15      347.42     18.17 o 
   2  -5   8     4382.96     4334.18    116.34 o 
   3  -5   8     8007.24     8078.38    212.92 o 
   4  -5   8      796.40      762.42     28.05 o 
   5  -5   8       11.79       13.71     11.16 o 
   6  -5   8     2334.28     2352.91     67.25 o 
   7  -5   8       70.42       70.12     13.71 o 
   8  -5   8      842.18      858.68     33.47 o 
   9  -5   8        5.49       15.94     15.62 o 
  -9  -4   8      349.16      373.88     23.91 o 
  -8  -4   8      433.84      454.20     23.27 o 
  -7  -4   8       33.85       30.60     12.43 o 
  -6  -4   8      805.17      808.01     44.30 o 
  -5  -4   8     4656.96     4797.19     93.87 o 
  -4  -4   8     4532.23     4363.65     79.15 o 
  -3  -4   8     1819.91     1709.04     33.63 o 
  -2  -4   8     2618.13     2522.98     47.43 o 
  -1  -4   8     6491.90     6198.08     93.85 o 
   0  -4   8     2820.18     2613.64     72.03 o 
   1  -4   8     1186.90     1129.92     35.06 o 
   2  -4   8       10.62       23.27      8.92 o 
   3  -4   8     2424.75     2512.92     70.12 o 
   4  -4   8      481.14      466.63     21.67 o 
   5  -4   8      901.59      891.82     31.24 o 
   6  -4   8      149.52      164.47     19.12 o 
   7  -4   8      753.22      763.06     30.28 o 
   8  -4   8      124.80      111.88     15.62 o 
   9  -4   8      182.06      246.70     25.18 o 
  -9  -3   8     2191.60     2304.15     76.18 o 
  -8  -3   8     1163.02     1243.52     29.56 o 
  -7  -3   8      435.13      438.12     16.62 o 
  -6  -3   8     1021.99     1035.67     19.62 o 
  -5  -3   8     2627.26     2621.61     45.45 o 
  -4  -3   8      117.44      106.76     10.51 o 
  -3  -3   8      181.47      185.57      8.38 o 
  -2  -3   8       98.50      104.84      9.69 o 
  -1  -3   8     1045.80     1023.30     18.74 o 
   0  -3   8       65.89       63.75      9.24 o 
   1  -3   8     1260.82     1093.90     34.42 o 
   2  -3   8      261.56      281.44     17.21 o 
   3  -3   8      348.04      343.92     19.12 o 
   4  -3   8       25.97       32.19     10.20 o 
   5  -3   8     1040.58     1083.07     36.02 o 
   6  -3   8     1674.57     1710.02     51.64 o 
   7  -3   8     2363.53     2459.69     70.76 o 
   8  -3   8     2070.50     2086.77     62.47 o 
   9  -3   8      221.64      183.27     20.72 o 
  -9  -2   8     1361.65     1497.42     56.42 o 
  -8  -2   8      548.38      545.36     31.87 o 
  -7  -2   8      567.89      615.96     15.06 o 
  -6  -2   8       31.39       33.79      6.34 o 
  -5  -2   8      292.66      289.00     10.45 o 
  -4  -2   8      296.51      275.87     10.48 o 
  -3  -2   8     1862.23     1771.19     29.13 o 
  -2  -2   8       30.96       31.25      4.97 o 
  -1  -2   8     7751.63     7721.72    148.81 o 
   0  -2   8      653.81      628.55     24.54 o 
   1  -2   8      571.65      604.32     23.91 o 
   2  -2   8     7858.18     7968.73    209.73 o 
   3  -2   8     5871.54     5854.87    155.54 o 
   4  -2   8      928.70      972.78     32.51 o 
   5  -2   8      885.43      912.54     31.87 o 
   6  -2   8     1431.36     1450.25     45.26 o 
   7  -2   8     1537.47     1593.05     49.40 o 
   9  -2   8      214.73      189.65     21.36 o 
  -9  -1   8        3.75      -12.43     19.44 o 
  -8  -1   8      707.76      707.91     36.97 o 
  -7  -1   8        2.43       10.55      9.40 o 
  -6  -1   8      943.45      953.99     18.81 o 
  -5  -1   8      906.05      916.57     17.86 o 
  -4  -1   8     9217.45     9249.56    139.27 o 
  -3  -1   8      491.63      464.50     15.57 o 
  -2  -1   8      277.48      281.92     16.10 o 
  -1  -1   8    12782.05    12900.86    336.90 o 
   0  -1   8     9482.29     9513.33    249.57 o 
   1  -1   8      374.47      445.27     21.04 o 
   2  -1   8      143.93      119.84     16.26 o 
   3  -1   8     3539.03     3598.85     98.17 o 
   4  -1   8     1978.95     2129.48     61.20 o 
   5  -1   8     1460.38     1446.43     44.62 o 
   6  -1   8      229.30      209.09     20.40 o 
   7  -1   8     1664.05     1674.00     51.64 o 
   8  -1   8       41.25       42.07     18.49 o 
  -9   0   8        3.62       -8.92     20.40 o 
  -8   0   8     1093.52     1156.38     47.81 o 
  -7   0   8     2579.13     2601.44     54.36 o 
  -6   0   8      414.45      410.09     16.43 o 
  -5   0   8      617.07      600.44     14.46 o 
  -4   0   8     6923.03     6824.09    132.64 o 
  -3   0   8     2183.40     2178.28     48.61 o 
  -2   0   8       21.24       24.18     16.41 o 
  -1   0   8      644.91      624.11     16.51 o 
   0   0   8     1229.02     1216.80     21.81 o 
   1   0   8      384.83      426.79     10.91 o 
   2   0   8     2401.12     2323.59     65.66 o 
   3   0   8      682.77      634.92     25.82 o 
   4   0   8     1745.80     1824.13     54.19 o 
   5   0   8      127.19      138.33     18.81 o 
   6   0   8     1649.40     1677.51     51.32 o 
   7   0   8     2465.24     2286.62     65.34 o 
   8   0   8     2195.68     2113.22     62.47 o 
  -9   1   8      232.48      260.09     34.74 o 
  -8   1   8     1642.87     1596.23     58.97 o 
  -7   1   8     1382.36     1372.60     32.99 o 
  -6   1   8       33.15       38.02      8.78 o 
  -5   1   8      338.64      308.41     14.73 o 
  -4   1   8      357.46      326.54     15.23 o 
  -3   1   8       69.44       60.29      8.03 o 
  -2   1   8       33.94       23.88      5.75 o 
  -1   1   8      156.67      153.80     14.68 o 
   0   1   8       32.20       37.96      5.67 o 
   1   1   8     1269.87     1313.28     23.80 o 
   2   1   8      140.98      180.09     18.17 o 
   3   1   8      427.10      494.68     23.91 o 
   4   1   8     4910.10     5045.28    135.78 o 
   5   1   8     1249.47     1284.83     42.07 o 
   6   1   8     1517.78     1389.69     44.62 o 
   7   1   8      701.40      690.06     32.19 o 
   8   1   8      740.98      812.78     36.34 o 
  -9   2   8      122.66      109.33     24.86 o 
  -8   2   8      177.24      161.28     23.59 o 
  -7   2   8      115.58       95.94     20.72 o 
  -6   2   8     1081.51     1039.59     36.34 o 
  -5   2   8       70.99       69.98      9.43 o 
  -4   2   8     1068.71     1056.75     26.71 o 
  -3   2   8      839.49      874.33     19.10 o 
  -2   2   8       35.94       32.15      6.44 o 
  -1   2   8     2236.62     2353.42     62.69 o 
   0   2   8     7703.39     8230.28    129.54 o 
   1   2   8     4069.09     4205.88     94.10 o 
   2   2   8      188.16      182.69     14.74 o 
   3   2   8     2770.83     3085.69     85.74 o 
   4   2   8     3527.25     3792.65    103.59 o 
   5   2   8       51.84       54.50     15.62 o 
   6   2   8      191.08      175.94     22.95 o 
   7   2   8      146.93      143.11     20.40 o 
  -8   3   8      132.77      101.68     23.91 o 
  -7   3   8     1555.64     1566.59     59.92 o 
  -6   3   8      437.65      420.04     18.09 o 
  -5   3   8       49.51       45.05     13.23 o 
  -4   3   8     2400.50     2394.62     41.84 o 
  -3   3   8     5068.42     5247.79     84.66 o 
  -2   3   8     1936.19     2010.84     35.63 o 
  -1   3   8      512.45      533.85     15.24 o 
   0   3   8     4271.01     4418.93     71.65 o 
   1   3   8     3383.02     3495.56     75.13 o 
   2   3   8     1119.90     1136.62     22.81 o 
   3   3   8       12.89       -1.27     11.79 o 
   4   3   8      991.04     1010.09     40.32 o 
   5   3   8        0.59        2.87     15.30 o 
   6   3   8      585.84      594.44     29.96 o 
   7   3   8       79.70       76.18     19.44 o 
  -8   4   8      348.13      334.35     39.20 o 
  -7   4   8     1525.11     1587.95     62.47 o 
  -6   4   8     1661.78     1649.14     62.15 o 
  -5   4   8      221.11      203.37     14.17 o 
  -4   4   8        1.25       -1.83      8.02 o 
  -3   4   8     2590.40     2682.59     46.23 o 
  -2   4   8      450.75      464.64     15.27 o 
  -1   4   8     1267.89     1286.61     25.69 o 
   0   4   8       25.17       12.20      8.92 o 
   1   4   8      563.07      555.46     13.35 o 
   2   4   8       18.26       19.80      8.56 o 
   3   4   8      583.49      593.80     13.88 o 
   4   4   8       64.67       62.79     15.62 o 
   5   4   8     2767.46     2771.10     75.54 o 
   6   4   8      479.27      442.73     27.09 o 
  -7   5   8      128.03      161.28     27.09 o 
  -6   5   8      443.33      423.92     39.52 o 
  -5   5   8       81.76       68.02     14.57 o 
  -4   5   8      410.89      397.25     15.64 o 
  -3   5   8      226.78      234.49     13.83 o 
  -2   5   8       13.12       10.88      8.46 o 
  -1   5   8       17.16       15.43      8.23 o 
   0   5   8      159.36      156.93      9.71 o 
   1   5   8     1442.21     1452.65     23.61 o 
   2   5   8     2356.32     2359.05     34.80 o 
   3   5   8     1717.57     1663.35     49.63 o 
   4   5   8      384.32      371.01     22.63 o 
   5   5   8     3063.74     3144.34     84.47 o 
  -6   6   8      440.62      477.15     43.03 o 
  -5   6   8       44.28       55.31     15.70 o 
  -4   6   8       23.09       25.43     14.52 o 
  -3   6   8     2020.24     2142.64     39.72 o 
  -2   6   8     1020.94     1075.76     35.09 o 
  -1   6   8      472.41      467.92     22.24 o 
   0   6   8     1294.51     1350.40     31.76 o 
   1   6   8     1502.75     1564.64     35.83 o 
   2   6   8     1623.22     1663.29     63.59 o 
   3   6   8      143.51      137.09     16.97 o 
   4   6   8       44.04       24.22     16.26 o 
  -4   7   8      128.83      117.04     17.69 o 
  -3   7   8     1374.81     1441.56     40.07 o 
  -2   7   8     1385.87     1609.84     84.31 o 
  -1   7   8       82.34       79.18     12.36 o 
   0   7   8       43.43       33.72     10.05 o 
   1   7   8      294.46      276.00     23.75 o 
   2   7   8      431.11      387.09     29.48 o 
  -2 -12   9     1317.11     1352.08     44.62 o 
  -1 -12   9        8.09       11.79     16.89 o 
   0 -12   9      827.72      841.46     34.42 o 
   1 -12   9     4428.49     4731.64    121.44 o 
   2 -12   9       27.17       54.03     12.93 o 
   3 -12   9       13.87       10.52     17.53 o 
  -4 -11   9       97.94       98.81     18.49 o 
  -3 -11   9     2143.62     2105.57     59.60 o 
  -2 -11   9     2521.07     2469.57     67.89 o 
  -1 -11   9       32.70       44.30     16.26 o 
   0 -11   9       48.35       42.87     11.11 o 
   1 -11   9      628.94      637.14     21.52 o 
   2 -11   9      168.17      173.39     23.27 o 
   3 -11   9      864.82      906.49     36.65 o 
   4 -11   9       19.84       26.14     16.57 o 
   5 -11   9      525.80      537.07     30.92 o 
  -6 -10   9      412.12      422.33     28.69 o 
  -5 -10   9      228.88      194.43     23.59 o 
  -4 -10   9        7.93       14.34     15.94 o 
  -3 -10   9        9.50        7.97     15.30 o 
  -2 -10   9      252.24      246.38     21.99 o 
  -1 -10   9      335.81      341.14     16.34 o 
   0 -10   9      285.20      303.97     16.45 o 
   1 -10   9        6.33       20.12     10.33 o 
   2 -10   9      515.36      504.56     26.14 o 
   3 -10   9      346.48      325.75     23.59 o 
   4 -10   9       80.54       68.53     15.94 o 
   5 -10   9     2584.19     2664.32     78.41 o 
   6 -10   9     2702.71     2701.61     80.32 o 
  -6  -9   9      220.38      211.32     23.27 o 
  -5  -9   9      345.96      350.61     23.91 o 
  -4  -9   9      217.99      227.26     21.04 o 
  -3  -9   9      522.88      492.13     24.54 o 
  -2  -9   9      372.00      378.87     16.00 o 
  -1  -9   9      132.71      139.61     12.10 o 
   0  -9   9      917.05      921.92     23.55 o 
   1  -9   9     1212.47     1241.31     28.62 o 
   2  -9   9     1679.82     1710.02     52.27 o 
   3  -9   9     1843.69     1832.10     55.46 o 
   4  -9   9      860.66      857.40     33.79 o 
   5  -9   9     1289.06     1234.47     42.39 o 
   6  -9   9     1095.58     1120.04     40.80 o 
   7  -9   9        7.67       11.79     16.89 o 
  -7  -8   9       14.87       16.26     17.21 o 
  -6  -8   9     1738.19     1739.66     51.00 o 
  -5  -8   9     1188.61     1144.26     37.29 o 
  -4  -8   9        5.86        6.37     13.39 o 
  -3  -8   9     3219.78     3096.17     58.69 o 
  -2  -8   9     5380.65     5335.52     97.04 o 
  -1  -8   9     1526.54     1455.08     30.85 o 
   0  -8   9       26.56       25.47      8.71 o 
   1  -8   9     1228.12     1207.24     27.82 o 
   2  -8   9     2231.62     2278.97     65.98 o 
   3  -8   9       17.31       17.53     12.43 o 
   4  -8   9      535.85      511.89     25.18 o 
   5  -8   9      295.11      305.99     21.99 o 
   6  -8   9       72.45       83.51     15.62 o 
   7  -8   9      129.51      166.06     23.27 o 
  -8  -7   9      367.21      415.31     28.05 o 
  -7  -7   9       14.75       29.32     16.57 o 
  -6  -7   9     1986.02     2025.25     56.42 o 
  -5  -7   9     4758.70     4503.75    112.83 o 
  -4  -7   9      583.78      513.48     23.59 o 
  -3  -7   9      194.44      169.28     13.25 o 
  -2  -7   9     1489.63     1416.07     30.04 o 
  -1  -7   9     1891.61     1808.85     36.11 o 
   0  -7   9     2478.97     2436.13     47.25 o 
   1  -7   9     2558.19     2489.06     48.40 o 
   2  -7   9     1110.05     1134.70     37.61 o 
   3  -7   9      352.85      360.49     21.36 o 
   4  -7   9      908.11      887.36     32.51 o 
   5  -7   9      728.77      678.59     28.37 o 
   6  -7   9     3603.42     3515.98     98.17 o 
   7  -7   9     1106.44     1051.19     38.57 o 
   8  -7   9       40.56       23.59     16.57 o 
  -8  -6   9      629.13      667.75     29.64 o 
  -7  -6   9       10.30        8.29     15.30 o 
  -6  -6   9       35.80       43.03     14.02 o 
  -5  -6   9      291.60      272.52     19.44 o 
  -4  -6   9       93.60       86.42      8.88 o 
  -3  -6   9     1159.02     1132.74     25.42 o 
  -2  -6   9      564.15      534.96     16.64 o 
  -1  -6   9     2405.25     2325.84     44.99 o 
   0  -6   9      163.42      153.32     12.11 o 
   1  -6   9     2031.26     2001.35     57.69 o 
   2  -6   9     4187.40     4211.47    114.11 o 
   3  -6   9     4358.62     4346.61    117.93 o 
   4  -6   9     1436.16     1463.64     45.90 o 
   5  -6   9      120.31      116.98     14.34 o 
   6  -6   9     1947.04     1921.98     58.01 o 
   7  -6   9     3512.79     3518.53     98.49 o 
   8  -6   9        6.14       13.07     15.94 o 
  -9  -5   9      129.92      150.12     19.12 o 
  -8  -5   9       68.59       78.41     16.57 o 
  -7  -5   9      321.08      319.69     21.99 o 
  -6  -5   9       20.61       16.89     13.07 o 
  -5  -5   9      547.49      490.28     16.22 o 
  -4  -5   9     1167.22     1101.48     24.64 o 
  -3  -5   9      263.69      291.50     13.50 o 
  -2  -5   9     2565.95     2470.84     47.33 o 
  -1  -5   9     4189.69     3857.03    104.55 o 
   0  -5   9      747.08      681.46     25.50 o 
   1  -5   9     2461.19     2404.55     67.57 o 
   2  -5   9     1333.28     1278.45     40.16 o 
   3  -5   9     2369.02     2407.10     68.53 o 
   4  -5   9     1795.30     1775.68     52.91 o 
   5  -5   9       29.33       17.53     12.43 o 
   6  -5   9      182.34      150.44     20.08 o 
   7  -5   9      507.36      503.92     27.41 o 
   8  -5   9      300.79      306.62     25.18 o 
  -9  -4   9      867.68      979.80     44.30 o 
  -8  -4   9      902.67      841.51     30.12 o 
  -7  -4   9       86.00       90.52     14.34 o 
  -6  -4   9      954.43      998.10     25.34 o 
  -5  -4   9     5791.74     5601.86    101.28 o 
  -4  -4   9     2660.44     2570.60     48.91 o 
  -3  -4   9        8.84        7.74      5.63 o 
  -2  -4   9     3819.53     3705.00     69.33 o 
  -1  -4   9     6170.76     5859.59    105.92 o 
   0  -4   9      203.66      194.75     16.89 o 
   1  -4   9      317.79      280.49     17.85 o 
   2  -4   9      292.83      300.57     19.12 o 
   3  -4   9      136.27      154.27     17.21 o 
   4  -4   9      158.05      155.22     18.17 o 
   5  -4   9      329.57      364.95     22.63 o 
   6  -4   9      115.27      116.66     14.66 o 
   7  -4   9      933.18      944.73     36.02 o 
   8  -4   9        0.06        5.10     14.98 o 
  -9  -3   9      786.95      927.84     43.99 o 
  -8  -3   9     3184.64     3390.72    104.23 o 
  -7  -3   9     1165.45     1199.00     23.10 o 
  -6  -3   9      626.87      644.90     15.40 o 
  -5  -3   9     4156.81     4125.28     64.02 o 
  -4  -3   9     3416.15     3358.41     52.78 o 
  -3  -3   9      917.06      879.81     22.34 o 
  -2  -3   9      507.57      472.20     15.43 o 
  -1  -3   9      225.43      216.74     17.85 o 
   0  -3   9        4.78       10.84      9.56 o 
   1  -3   9     1426.87     1338.06     41.44 o 
   2  -3   9      859.22      828.08     29.96 o 
   3  -3   9     4198.23     4266.29    115.38 o 
   4  -3   9     2305.07     2301.92     65.98 o 
   5  -3   9      154.48      163.51     19.12 o 
   6  -3   9     2330.44     2365.02     68.85 o 
   7  -3   9     4053.28     4163.02    114.75 o 
   8  -3   9      492.57      517.31     28.69 o 
  -9  -2   9        2.44      -21.36     20.40 o 
  -8  -2   9      548.44      578.19     34.42 o 
  -7  -2   9       66.73       78.73     13.55 o 
  -6  -2   9      316.93      379.99     12.95 o 
  -5  -2   9      165.11      149.59     16.80 o 
  -4  -2   9      537.37      526.28     13.57 o 
  -3  -2   9      877.99      888.09     25.64 o 
  -2  -2   9      365.12      362.84     13.74 o 
  -1  -2   9      104.27      114.75     15.94 o 
   0  -2   9     7303.50     6853.79    181.68 o 
   1  -2   9     2272.40     2185.26     62.79 o 
   2  -2   9        0.34        0.00     10.52 o 
   3  -2   9     4365.67     4410.04    119.53 o 
   4  -2   9     8729.34     8762.07    231.40 o 
   5  -2   9      636.86      615.48     27.09 o 
   6  -2   9      109.50       96.90     14.02 o 
   7  -2   9      502.51      510.93     27.09 o 
  -9  -1   9       81.97       97.53     22.95 o 
  -8  -1   9      177.08      191.80     42.55 o 
  -7  -1   9       41.14       45.07      9.91 o 
  -6  -1   9       31.39       26.01     11.63 o 
  -5  -1   9      698.56      699.78     16.27 o 
  -4  -1   9     1552.91     1517.62     29.48 o 
  -3  -1   9     4079.64     4104.44     81.55 o 
  -2  -1   9     3537.04     3618.70     72.12 o 
  -1  -1   9      107.09       92.11     12.11 o 
   0  -1   9     4923.98     4925.75    132.28 o 
   1  -1   9     2268.45     2172.19     62.47 o 
   2  -1   9       11.43       -2.55     10.84 o 
   3  -1   9      236.65      219.93     19.76 o 
   4  -1   9      381.08      375.15     23.27 o 
   5  -1   9        6.05       14.98     12.11 o 
   6  -1   9      166.78      169.89     21.67 o 
   8  -1   9      393.39      326.07     28.05 o 
  -9   0   9      103.32      102.63     23.91 o 
  -8   0   9     2027.56     2112.59     72.99 o 
  -7   0   9     1391.76     1436.42     34.57 o 
  -6   0   9      939.64      939.25     25.50 o 
  -5   0   9     1318.53     1293.84     30.95 o 
  -4   0   9     4103.66     4104.47    107.73 o 
  -3   0   9     2753.31     2783.31     64.54 o 
  -2   0   9      159.85      151.88     13.25 o 
  -1   0   9        3.67        2.55     10.84 o 
   0   0   9      784.76      804.81     29.96 o 
   1   0   9      263.64      273.79     20.08 o 
   2   0   9     1232.09     1258.69     41.12 o 
   3   0   9      208.27      217.06     20.08 o 
   4   0   9       71.43       73.63     13.07 o 
   5   0   9      760.28      757.32     31.87 o 
   6   0   9       21.32       36.34     14.02 o 
   7   0   9      226.97      165.11     20.72 o 
  -8   1   9      740.41      822.98     43.99 o 
  -7   1   9     1996.65     2027.32     45.55 o 
  -6   1   9       15.32       22.07      9.73 o 
  -5   1   9      912.62      916.51     25.12 o 
  -4   1   9      320.92      312.54     18.96 o 
  -3   1   9     2054.19     2014.01    109.80 o 
  -2   1   9     1568.85     1579.25     28.64 o 
  -1   1   9      409.88      423.70     13.31 o 
   0   1   9     3117.84     3269.28     90.52 o 
   1   1   9      389.38      424.56     22.63 o 
   2   1   9       40.20       66.62     12.43 o 
   3   1   9      723.13      758.91     30.60 o 
   4   1   9     3884.70     3972.73    109.01 o 
   5   1   9     3410.43     3588.65     99.76 o 
   6   1   9        6.92      -15.30     16.89 o 
   7   1   9      717.88      687.83     34.10 o 
  -8   2   9      386.06      426.47     38.57 o 
  -7   2   9      479.80      467.90     29.32 o 
  -6   2   9      228.01      222.62     16.62 o 
  -5   2   9      791.53      835.21     24.43 o 
  -4   2   9      197.24      195.35     15.44 o 
  -3   2   9     5115.42     5192.00     83.69 o 
  -2   2   9       99.50      111.88     10.52 o 
  -1   2   9       19.38       20.74      6.98 o 
   0   2   9     1730.95     1797.36     54.50 o 
   1   2   9     5152.35     5692.00    152.99 o 
   2   2   9     1685.84     1846.12     55.78 o 
   3   2   9        4.67        8.61     12.75 o 
   4   2   9     1951.95     2103.66     62.47 o 
   5   2   9     2084.59     1919.43     57.05 o 
   6   2   9      104.50      106.78     20.08 o 
   7   2   9      648.86      612.29     34.74 o 
  -8   3   9        4.08        9.56     23.91 o 
  -7   3   9      763.36      787.92     44.30 o 
  -6   3   9     2122.19     2133.70     48.18 o 
  -5   3   9      189.54      196.75     16.11 o 
  -4   3   9     1463.28     1456.44     35.19 o 
  -3   3   9     2965.78     3038.48     51.57 o 
  -2   3   9     2794.66     2897.42     67.59 o 
  -1   3   9     1117.52     1190.72     29.47 o 
   0   3   9       10.50       -1.81      7.47 o 
   1   3   9      889.17      920.19     34.74 o 
   2   3   9      646.17      701.54     30.60 o 
   3   3   9     1139.52     1235.10     42.71 o 
   4   3   9       79.08       64.70     16.89 o 
   5   3   9      504.28      467.27     28.05 o 
   6   3   9       92.93       69.17     19.76 o 
  -7   4   9     1888.29     2057.76     75.86 o 
  -6   4   9      753.05      784.09     46.22 o 
  -5   4   9      214.37      201.47     15.23 o 
  -4   4   9      689.90      661.68     18.81 o 
  -3   4   9       19.62       21.90      8.64 o 
  -2   4   9      305.39      272.05     14.51 o 
  -1   4   9      184.42      165.00     16.35 o 
   0   4   9      355.88      347.54     25.65 o 
   1   4   9       79.14       76.97      9.91 o 
   2   4   9      283.32      269.30     15.79 o 
   3   4   9        2.63      -15.30     14.66 o 
   4   4   9      490.63      414.36     26.46 o 
   5   4   9      760.86      728.31     33.47 o 
  -6   5   9      141.42      132.28     26.46 o 
  -5   5   9      105.94       84.43     18.49 o 
  -4   5   9      209.48      247.78     15.43 o 
  -3   5   9      158.98      138.66     10.84 o 
  -2   5   9      284.42      324.16     24.64 o 
  -1   5   9       73.18       49.13      9.42 o 
   0   5   9        3.31       -6.56     11.60 o 
   1   5   9     2849.92     2851.42     81.60 o 
   2   5   9     1346.49     1331.36     41.44 o 
   3   5   9      154.96      129.09     17.85 o 
   4   5   9     1212.66     1078.92     37.93 o 
  -4   6   9        2.18        4.80     14.97 o 
  -3   6   9      475.88      496.33     18.49 o 
  -2   6   9     5573.70     5878.74    126.80 o 
  -1   6   9      768.28      808.59     30.19 o 
   0   6   9       25.54        0.17      9.88 o 
   1   6   9     2038.82     1863.01     57.69 o 
  -1 -12  10     1158.34     1188.89     42.39 o 
   0 -12  10      157.22      168.29     21.04 o 
   1 -12  10     1924.66     2066.77     45.05 o 
   2 -12  10     1659.61     1743.81     57.37 o 
  -4 -11  10      594.39      598.59     30.92 o 
  -3 -11  10      883.71      879.71     35.06 o 
  -2 -11  10      772.32      768.79     32.83 o 
  -1 -11  10       99.28       94.66     18.49 o 
   0 -11  10        4.86        6.50     11.75 o 
   1 -11  10       13.16       24.41     12.07 o 
   2 -11  10       54.21       39.20     16.57 o 
   3 -11  10      116.91      125.90     18.81 o 
   4 -11  10       24.85       36.02     17.21 o 
  -5 -10  10       46.56       42.39     18.49 o 
  -4 -10  10      371.71      396.51     26.14 o 
  -3 -10  10       10.74       24.54     16.89 o 
  -2 -10  10      371.95      374.20     25.18 o 
  -1 -10  10      216.31      232.12     15.88 o 
   0 -10  10      605.46      638.05     21.30 o 
   1 -10  10      378.63      402.85     19.15 o 
   2 -10  10     1698.97     1718.95     54.19 o 
   3 -10  10      124.75      121.76     17.21 o 
   4 -10  10      188.43      175.94     23.59 o 
   5 -10  10     1841.60     1904.13     60.24 o 
  -6  -9  10      116.75      138.65     19.76 o 
  -5  -9  10      613.41      595.40     29.01 o 
  -4  -9  10      127.89      148.85     18.17 o 
  -3  -9  10      423.58      397.15     24.54 o 
  -2  -9  10     2378.20     2381.47     47.48 o 
  -1  -9  10     2867.85     2761.87     53.67 o 
   0  -9  10        9.14       16.89     10.16 o 
   1  -9  10     1081.06     1084.64     27.38 o 
   2  -9  10     6839.20     6873.23    183.91 o 
   3  -9  10     2457.68     2431.00     71.40 o 
   4  -9  10       32.74       30.60     15.30 o 
   5  -9  10      198.44      193.79     23.27 o 
   6  -9  10     1881.50     1918.79     60.56 o 
  -7  -8  10       44.74       58.01     18.49 o 
  -6  -8  10      254.92      275.39     24.86 o 
  -5  -8  10     2681.14     2637.54     71.08 o 
  -4  -8  10     1304.96     1315.43     41.12 o 
  -3  -8  10      212.77      212.96     15.41 o 
  -2  -8  10     1601.28     1596.78     34.20 o 
  -1  -8  10     4341.74     4165.18     77.39 o 
   0  -8  10      551.49      518.52     18.24 o 
   1  -8  10       99.37       92.43     14.34 o 
   2  -8  10      282.16      301.84     22.31 o 
   3  -8  10     2027.23     2019.51     60.56 o 
   4  -8  10      175.22      180.72     21.99 o 
   5  -8  10      945.80      963.22     36.34 o 
   6  -8  10      570.50      553.01     29.32 o 
  -7  -7  10      500.25      528.78     27.73 o 
  -6  -7  10      873.02      806.40     31.24 o 
  -5  -7  10     2172.06     2075.61     57.69 o 
  -4  -7  10      334.53      331.49     22.63 o 
  -3  -7  10       25.22       21.13      9.56 o 
  -2  -7  10       56.93       55.67      9.66 o 
  -1  -7  10       12.06       13.28      9.03 o 
   0  -7  10      236.85      212.64     14.02 o 
   1  -7  10       74.15       73.31     12.75 o 
   2  -7  10       28.58       33.15     12.43 o 
   3  -7  10      647.02      664.88     28.37 o 
   4  -7  10      170.51      171.16     20.08 o 
   5  -7  10        2.28        5.42     13.71 o 
   6  -7  10      927.47      941.23     36.34 o 
   7  -7  10     1045.08     1077.65     40.48 o 
  -8  -6  10      265.92      257.54     25.50 o 
  -7  -6  10      223.23      238.10     23.27 o 
  -6  -6  10       11.78       22.95     15.30 o 
  -5  -6  10     1072.11      997.33     33.79 o 
  -4  -6  10      154.18      144.82     12.41 o 
  -3  -6  10      872.82      822.71     21.71 o 
  -2  -6  10      197.87      191.00     13.63 o 
  -1  -6  10      526.90      504.22     17.47 o 
   0  -6  10      496.06      470.77     22.63 o 
   1  -6  10       75.51       86.06     12.75 o 
   2  -6  10     4260.19     4226.45    115.38 o 
   3  -6  10     4944.43     4858.50    131.64 o 
   4  -6  10      731.77      736.28     30.28 o 
   5  -6  10     1888.01     1752.41     54.19 o 
   6  -6  10     2405.65     2319.76     68.53 o 
   7  -6  10      523.66      553.65     29.96 o 
  -8  -5  10      386.14      390.44     25.02 o 
  -7  -5  10      147.41      184.87     21.04 o 
  -6  -5  10      389.41      420.41     24.22 o 
  -5  -5  10      913.06      930.37     23.32 o 
  -4  -5  10     1654.77     1618.61     33.77 o 
  -3  -5  10       10.78       19.15      8.76 o 
  -2  -5  10       51.06       56.67      9.30 o 
  -1  -5  10     5441.66     5153.90     94.23 o 
   0  -5  10     5100.71     4667.90    125.90 o 
   1  -5  10      209.45      205.59     18.49 o 
   2  -5  10     1199.79     1187.61     38.89 o 
   3  -5  10     5422.47     5345.21    144.07 o 
   4  -5  10      317.73      296.74     21.67 o 
   5  -5  10      957.54      958.12     35.38 o 
   6  -5  10       54.67       54.19     14.98 o 
   7  -5  10      193.95      203.99     24.54 o 
  -8  -4  10     1424.30     1630.02     58.97 o 
  -7  -4  10      577.65      576.09     20.73 o 
  -6  -4  10      861.56      802.66     18.45 o 
  -5  -4  10     1027.86     1035.79     24.78 o 
  -4  -4  10     5175.61     5164.81    138.65 o 
  -3  -4  10     2738.82     2685.93     51.42 o 
  -2  -4  10      343.05      332.61     14.88 o 
  -1  -4  10      228.15      221.84     19.12 o 
   0  -4  10     3449.88     3206.17     88.93 o 
   1  -4  10       98.87       97.53     12.43 o 
   2  -4  10     1575.80     1486.91     46.54 o 
   3  -4  10      282.86      244.15     21.04 o 
   4  -4  10      546.57      524.64     25.50 o 
   5  -4  10       19.21       15.30     13.07 o 
   6  -4  10      908.29      848.48     34.10 o 
   7  -4  10     1090.26     1116.85     40.80 o 
  -8  -3  10     1139.62     1273.67     51.00 o 
  -7  -3  10     1985.72     2073.66     45.51 o 
  -6  -3  10      146.13      140.30      9.83 o 
  -5  -3  10        0.54       -7.51      9.21 o 
  -4  -3  10      543.54      525.01     18.01 o 
  -3  -3  10       74.77       68.73      9.39 o 
  -2  -3  10      957.09      929.44     32.51 o 
  -1  -3  10      340.38      343.92     21.99 o 
   0  -3  10      287.49      277.30     19.76 o 
   1  -3  10      451.07      430.29     22.95 o 
   2  -3  10       71.60       75.86     12.43 o 
   3  -3  10      244.00      248.93     20.72 o 
   4  -3  10     3923.48     3794.24    104.55 o 
   5  -3  10     2703.36     2612.68     75.22 o 
   6  -3  10       23.58       30.28     14.34 o 
   7  -3  10     1332.59     1330.41     45.58 o 
  -8  -2  10      118.90      104.55     21.36 o 
  -7  -2  10      159.32      149.94     29.01 o 
  -6  -2  10      425.26      425.91     18.07 o 
  -5  -2  10      115.31      120.08      8.60 o 
  -4  -2  10      514.14      503.58     29.48 o 
  -3  -2  10      212.02      206.86     19.76 o 
  -2  -2  10      876.84      858.36     31.24 o 
  -1  -2  10     1161.69     1162.75     38.25 o 
   1  -2  10     1958.19     1813.61     54.50 o 
   2  -2  10     2417.57     2271.95     66.30 o 
   3  -2  10     1294.01     1212.15     40.80 o 
   4  -2  10     2994.38     2983.05     84.47 o 
   5  -2  10      818.74      849.11     33.79 o 
   6  -2  10        4.04        7.33     14.34 o 
   7  -2  10      182.11      205.59     26.77 o 
  -8  -1  10      181.14      160.01     15.53 o 
  -7  -1  10     1745.01     1799.62     41.48 o 
  -6  -1  10       81.73       79.65     10.80 o 
  -5  -1  10        1.13       -2.20     10.04 o 
  -4  -1  10     6088.68     6130.37    273.00 o 
  -3  -1  10     2887.45     2843.13     80.00 o 
  -2  -1  10       60.28       72.03     12.75 o 
  -1  -1  10      814.00      821.70     31.24 o 
   0  -1  10     4505.40     4601.60    124.63 o 
   1  -1  10     1236.65     1258.69     41.12 o 
   2  -1  10      119.67      124.94     14.34 o 
   3  -1  10       16.79       42.39     13.39 o 
   4  -1  10     2223.90     2101.75     63.11 o 
   5  -1  10      112.63      120.16     15.94 o 
   6  -1  10      865.05      936.45     37.93 o 
  -8   0  10      535.01      567.33     27.09 o 
  -7   0  10     3945.29     4243.76     86.52 o 
  -6   0  10     1113.93     1167.87     40.00 o 
  -5   0  10        4.94        6.76      9.73 o 
  -4   0  10     1161.56     1149.11     75.38 o 
  -3   0  10     1720.02     1707.79     51.95 o 
  -2   0  10       28.17       15.30     12.43 o 
  -1   0  10     1457.36     1498.06     46.85 o 
   0   0  10       10.31       12.43     12.43 o 
   1   0  10     3472.71     3566.98     98.49 o 
   2   0  10      653.61      688.47     29.32 o 
   3   0  10      862.13      899.16     34.10 o 
   4   0  10     1847.38     1848.99     56.74 o 
   5   0  10      541.09      554.92     29.01 o 
   7   0  10      569.51      501.69     30.92 o 
  -8   1  10       57.15       49.40     23.91 o 
  -7   1  10      592.98      602.64     22.76 o 
  -6   1  10      346.01      325.20     18.63 o 
  -5   1  10       12.60       15.69     10.18 o 
  -4   1  10      259.16      248.39     48.77 o 
  -3   1  10       29.08        5.74     12.75 o 
  -2   1  10      230.13      214.51     20.40 o 
  -1   1  10      567.94      578.51     26.77 o 
   0   1  10      218.11      227.26     21.04 o 
   1   1  10     2320.73     2403.27     69.48 o 
   2   1  10     1550.59     1634.16     51.00 o 
   3   1  10      369.90      388.54     25.18 o 
   4   1  10      852.55      938.68     36.34 o 
   5   1  10     4238.07     4384.54    120.48 o 
   6   1  10      903.76      860.91     36.65 o 
  -7   2  10      196.29      181.28     16.29 o 
  -6   2  10        0.78       -0.16     11.19 o 
  -5   2  10      172.13      135.02     16.41 o 
  -4   2  10        8.53        2.36     21.04 o 
  -3   2  10      638.62      666.65     42.71 o 
  -2   2  10     1920.31     1897.12     57.69 o 
  -1   2  10      870.31      851.66     32.83 o 
   0   2  10     1695.59     1779.82     54.82 o 
   1   2  10     2888.31     3253.34     91.80 o 
   2   2  10     1593.36     1731.06     54.19 o 
   3   2  10     1091.87     1177.73     42.07 o 
   4   2  10      110.10      109.33     16.26 o 
   5   2  10       71.29      106.14     19.44 o 
   6   2  10      742.39      706.00     36.02 o 
  -6   3  10     2723.34     2921.04    120.32 o 
  -5   3  10      882.54      893.96     47.65 o 
  -4   3  10       80.73       63.39     11.54 o 
  -3   3  10     3040.23     3199.47     98.42 o 
  -2   3  10     1147.19     1172.63     40.80 o 
  -1   3  10      100.19       88.29     14.98 o 
   0   3  10      152.12      119.53     15.62 o 
   1   3  10      621.60      640.66     30.28 o 
   2   3  10       10.85        8.29     14.34 o 
   3   3  10       72.97       78.73     16.26 o 
   4   3  10       61.01       68.53     18.81 o 
   5   3  10      145.91      119.84     20.72 o 
  -6   4  10     2394.11     2586.23     89.25 o 
  -5   4  10      472.08      474.11     22.01 o 
  -4   4  10      676.85      713.41     21.84 o 
  -3   4  10       26.86       16.00     15.31 o 
  -2   4  10     1474.80     1368.34     46.22 o 
  -1   4  10      484.76      418.18     26.46 o 
   0   4  10      703.21      734.69     32.51 o 
   1   4  10       92.19       54.50     15.62 o 
   2   4  10     1156.87     1215.35     29.66 o 
   3   4  10       24.76       16.26     16.57 o 
   4   4  10      125.69      112.51     20.08 o 
  -4   5  10      204.93      196.06     13.76 o 
  -3   5  10        6.95       -9.44     10.32 o 
  -2   5  10      189.65      143.11     17.85 o 
  -1   5  10     1332.50     1289.29     44.62 o 
   0   5  10      152.43      116.98     17.53 o 
   1   5  10       87.08       75.22     16.89 o 
  -3 -11  11       10.51       11.79     19.44 o 
  -2 -11  11     1573.13     1622.37     51.32 o 
  -1 -11  11      291.13      281.76     27.41 o 
   0 -11  11      686.66      725.35     28.21 o 
   1 -11  11       23.06       32.83     17.21 o 
   2 -11  11      310.99      350.93     29.96 o 
   3 -11  11        2.73       12.43     18.17 o 
  -4 -10  11        3.83        4.78     18.81 o 
  -3 -10  11      432.85      460.57     28.05 o 
  -2 -10  11        3.56       14.34     17.85 o 
  -1 -10  11      720.88      702.11     29.48 o 
   0 -10  11       22.06       34.43     12.18 o 
   1 -10  11      489.74      526.55     30.28 o 
   2 -10  11     1856.88     1965.01     61.83 o 
   3 -10  11     2559.51     2643.60     78.41 o 
   4 -10  11      109.75       99.76     18.81 o 
  -5  -9  11       78.79       88.29     19.76 o 
  -4  -9  11      202.41      206.22     24.22 o 
  -3  -9  11       23.65       39.20     17.85 o 
  -2  -9  11      562.74      572.75     20.90 o 
  -1  -9  11     2105.72     2054.64     42.79 o 
   0  -9  11     1744.61     1677.07     36.95 o 
   1  -9  11      368.36      361.13     25.50 o 
   2  -9  11     1597.60     1601.97     51.95 o 
   3  -9  11     1786.68     1851.86     58.65 o 
   4  -9  11      163.30      153.31     18.81 o 
   5  -9  11       95.77       87.33     17.85 o 
  -6  -8  11     1064.39     1143.31     40.16 o 
  -5  -8  11     1951.68     1938.87     56.42 o 
  -3  -8  11      498.12      491.03     20.88 o 
  -2  -8  11     1259.78     1210.32     29.03 o 
  -1  -8  11     2752.02     2649.38     63.75 o 
   0  -8  11      302.99      293.89     21.83 o 
   1  -8  11        3.39        3.19     14.02 o 
   2  -8  11      389.17      357.62     24.54 o 
   3  -8  11       58.27       55.46     15.62 o 
   4  -8  11       41.65       44.94     15.62 o 
   5  -8  11      134.06      143.43     18.17 o 
   6  -8  11       46.77       42.39     17.21 o 
  -7  -7  11      227.33      228.85     26.46 o 
  -6  -7  11       16.03       33.15     18.17 o 
  -5  -7  11     2066.99     2141.59     60.24 o 
  -4  -7  11     1136.44     1118.27     41.75 o 
  -3  -7  11      227.27      224.02     15.96 o 
  -2  -7  11       43.05       29.58     10.39 o 
  -1  -7  11     1754.56     1657.43     51.95 o 
   0  -7  11       88.83       88.29     14.02 o 
   1  -7  11      521.76      524.64     26.46 o 
   2  -7  11       16.34       18.17     13.71 o 
   3  -7  11      819.87      851.03     34.10 o 
   4  -7  11      523.11      500.42     27.73 o 
   5  -7  11       24.08       20.72     15.30 o 
   6  -7  11      758.85      787.60     34.42 o 
  -7  -6  11      127.62      134.19     19.44 o 
  -6  -6  11      764.95      803.22     32.83 o 
  -5  -6  11       60.14       64.70     17.21 o 
  -4  -6  11      967.17     1001.48     25.34 o 
  -3  -6  11      381.72      386.64     17.01 o 
  -2  -6  11      875.93      885.35     24.06 o 
  -1  -6  11      886.22      863.83     23.21 o 
   0  -6  11     3917.89     3714.24    102.63 o 
   1  -6  11      586.33      526.55     25.82 o 
   2  -6  11      116.45      108.37     14.66 o 
   3  -6  11     3665.70     3647.94    101.68 o 
   4  -6  11     4492.56     4452.11    122.39 o 
   5  -6  11       13.89        3.19     14.98 o 
   6  -6  11       15.01       17.53     15.94 o 
  -7  -5  11      321.86      331.17     26.14 o 
  -6  -5  11       60.52       82.87     17.21 o 
  -5  -5  11       17.23        8.75     10.76 o 
  -4  -5  11     1753.05     1771.95     37.01 o 
  -3  -5  11     2755.01     2710.47     52.77 o 
  -2  -5  11      770.58      714.50     21.18 o 
  -1  -5  11     1084.23     1008.16     36.34 o 
   0  -5  11     5660.14     5401.31    145.98 o 
   1  -5  11     2142.51     2041.19     60.88 o 
   2  -5  11        2.29        4.14     12.75 o 
   3  -5  11       63.28       77.13     14.34 o 
   4  -5  11     2674.55     2625.75     76.18 o 
   5  -5  11      143.34      126.22     16.89 o 
   6  -5  11      501.45      527.83     29.32 o 
   7  -5  11       61.07       64.38     17.85 o 
  -7  -4  11      829.67      909.36     35.06 o 
  -6  -4  11      388.98      392.34     32.35 o 
  -5  -4  11     1070.41     1040.86     33.95 o 
  -4  -4  11     2138.10     2110.99     62.47 o 
  -3  -4  11      600.84      604.64     19.60 o 
  -2  -4  11      377.48      388.54     22.31 o 
  -1  -4  11      167.17      127.81     14.66 o 
   0  -4  11      456.44      416.59     23.91 o 
   1  -4  11      741.36      685.60     29.32 o 
   2  -4  11      755.26      693.57     29.64 o 
   3  -4  11       44.90       36.65     13.71 o 
   4  -4  11      137.81      120.48     15.62 o 
   5  -4  11        1.70       17.85     14.66 o 
   6  -4  11      193.58      193.15     24.54 o 
   7  -4  11      366.91      370.69     28.37 o 
  -7  -3  11     1059.08     1135.02     39.52 o 
  -6  -3  11       69.24       68.14     11.25 o 
  -5  -3  11       72.76       55.58     18.96 o 
  -4  -3  11      562.34      578.00     26.30 o 
  -3  -3  11        4.96       -4.46     12.75 o 
  -2  -3  11     1068.00     1006.25     35.38 o 
  -1  -3  11       55.82       57.69     13.07 o 
   0  -3  11     1934.06     1819.35     55.14 o 
   1  -3  11       90.38       84.78     14.02 o 
   2  -3  11      199.14      195.39     21.36 o 
   3  -3  11     1911.32     1896.48     58.33 o 
   4  -3  11     2356.03     2366.30     70.12 o 
   5  -3  11      663.93      705.05     32.83 o 
   6  -3  11      424.45      472.37     30.28 o 
   7  -3  11      804.44      882.90     39.20 o 
  -7  -2  11     1057.14     1107.29     39.52 o 
  -6  -2  11      183.77      175.31     21.04 o 
  -5  -2  11      646.98      582.97     27.73 o 
  -4  -2  11       16.61        5.74     13.39 o 
  -3  -2  11     3098.73     3152.94     88.61 o 
  -2  -2  11      205.18      225.67     21.04 o 
  -1  -2  11       28.35       34.74     13.07 o 
   0  -2  11     5488.06     5239.71    141.52 o 
   1  -2  11     5994.56     5626.97    151.72 o 
   2  -2  11      246.56      242.88     21.99 o 
   3  -2  11      563.81      521.45     28.05 o 
   4  -2  11     2246.34     2257.29     68.21 o 
   5  -2  11     1373.70     1402.76     48.77 o 
   6  -2  11        9.38       20.40     16.57 o 
  -7  -1  11      183.57      227.58     23.27 o 
  -6  -1  11     1984.78     1979.67     59.92 o 
  -5  -1  11       88.40       55.46     14.34 o 
  -4  -1  11       23.65        9.88     13.71 o 
  -3  -1  11     3812.48     3859.90    106.78 o 
  -2  -1  11     2423.08     2432.60     70.44 o 
  -1  -1  11      328.57      328.94     22.95 o 
   0  -1  11     1100.06     1082.43     37.61 o 
   1  -1  11     1651.03     1632.57     51.00 o 
   2  -1  11     1196.80     1149.04     40.48 o 
   3  -1  11      527.76      520.50     27.41 o 
   4  -1  11      367.98      341.37     26.46 o 
   5  -1  11      948.87      912.54     37.93 o 
   6  -1  11        4.97       17.21     16.57 o 
  -7   0  11     1000.83     1016.13     38.25 o 
  -6   0  11     1169.26     1173.59     40.80 o 
  -5   0  11      227.06      160.96     21.36 o 
  -4   0  11       80.22       50.04     14.66 o 
  -3   0  11      249.22      221.84     21.36 o 
  -2   0  11      318.26      290.05     22.31 o 
  -1   0  11       36.96       39.20     14.02 o 
   0   0  11      171.59      175.31     21.99 o 
   1   0  11       38.54       51.64     14.34 o 
   2   0  11      277.48      280.17     22.95 o 
   3   0  11       13.14       24.54     14.66 o 
   4   0  11        0.91       20.40     15.30 o 
   5   0  11     1037.98     1086.57     41.75 o 
  -7   1  11      214.56      178.49     23.59 o 
  -6   1  11      543.58      519.22     28.05 o 
  -5   1  11      731.34      694.85     30.28 o 
  -4   1  11      424.89      391.09     24.86 o 
  -3   1  11      251.50      226.30     22.31 o 
  -2   1  11       32.78       30.60     14.66 o 
  -1   1  11       81.12       74.27     15.62 o 
   0   1  11      306.46      315.55     24.22 o 
   1   1  11     2814.21     2994.85     85.10 o 
   2   1  11     2321.32     2462.24     72.35 o 
   3   1  11      231.08      281.76     24.86 o 
   4   1  11      506.50      571.18     30.28 o 
  -6   2  11      766.33      761.78     32.83 o 
  -5   2  11       22.52        3.19     14.66 o 
  -4   2  11      149.37      118.89     16.89 o 
  -3   2  11      825.16      782.18     33.15 o 
  -2   2  11     3789.23     3908.67    109.01 o 
  -1   2  11      975.06     1035.57     38.25 o 
   0   2  11        7.96        5.10     14.98 o 
   1   2  11     2266.88     2416.66     71.72 o 
   2   2  11     3452.39     3851.61    107.73 o 
   3   2  11       95.32      109.65     17.53 o 
  -5   3  11      983.42      966.09     37.61 o 
  -4   3  11       36.03        2.87     14.98 o 
  -3   3  11      163.33      112.83     17.85 o 
  -2   3  11     1551.58     1601.97     52.27 o 
  -1   3  11     1136.77     1134.38     41.44 o 
   0   3  11      372.67      358.26     27.41 o 
   1   3  11       53.38       23.27     16.26 o 
   2   3  11      608.72      627.91     32.19 o 
   3   3  11      131.88      118.89     17.85 o 
  -4   4  11        5.56      -23.27     15.94 o 
  -3   4  11      338.98      280.81     24.86 o 
  -2   4  11      240.97      172.44     23.91 o 
  -1   4  11      112.07       96.58     18.17 o 
   0   4  11       35.76       21.36     16.57 o 
   1   4  11       82.45       54.19     17.21 o 
   2   4  11      241.36      254.99     26.46 o 
   0 -11  12      153.30      199.56     17.89 o 
  -3 -10  12      400.74      467.27     29.96 o 
  -2 -10  12       31.82       58.65     20.72 o 
  -1 -10  12       80.38       92.82     13.86 o 
   0 -10  12        8.28       29.37     12.86 o 
   1 -10  12       63.27       51.64     17.53 o 
   2 -10  12      702.83      747.44     35.06 o 
   3 -10  12      787.19      862.18     38.25 o 
  -4  -9  12      470.58      476.83     29.96 o 
  -3  -9  12       88.32      116.02     20.72 o 
  -2  -9  12      849.83      851.09     25.56 o 
  -1  -9  12     2400.66     2415.91     49.98 o 
   0  -9  12      949.79      888.32     36.02 o 
   1  -9  12      200.64      187.42     23.27 o 
   2  -9  12     1182.95     1191.12     43.67 o 
   3  -9  12     2977.24     3107.36     90.20 o 
   4  -9  12       41.87       29.01     17.85 o 
  -5  -8  12     1390.15     1505.71     48.77 o 
  -4  -8  12     3414.05     3476.46     92.11 o 
  -3  -8  12      612.54      584.79     21.85 o 
  -2  -8  12       11.41       32.91     12.39 o 
  -1  -8  12     1228.89     1218.57     30.52 o 
   0  -8  12     2312.92     2155.93     65.34 o 
   1  -8  12      210.67      213.55     23.59 o 
   2  -8  12      806.91      769.75     33.47 o 
   3  -8  12      723.22      693.57     32.51 o 
   4  -8  12      102.06       89.88     18.17 o 
   5  -8  12      963.62     1003.38     39.84 o 
  -6  -7  12      193.36      166.06     21.67 o 
  -5  -7  12      100.48      131.00     20.40 o 
  -4  -7  12      245.15      266.12     31.24 o 
  -3  -7  12      414.78      375.41     18.92 o 
  -2  -7  12      710.97      704.79     23.10 o 
  -1  -7  12      539.56      537.71     29.32 o 
   0  -7  12      654.89      635.24     30.92 o 
   1  -7  12       45.89       54.50     15.62 o 
   2  -7  12      569.03      554.92     28.37 o 
   3  -7  12      635.89      627.27     31.24 o 
   4  -7  12     1412.75     1419.33     48.45 o 
   5  -7  12      393.64      400.65     28.05 o 
  -6  -6  12       99.94      110.28     20.40 o 
  -5  -6  12       10.66        6.37     18.17 o 
  -4  -6  12      181.32      180.34     15.25 o 
  -3  -6  12      154.76      177.61     15.06 o 
  -2  -6  12       11.27       25.76     11.33 o 
  -1  -6  12      491.30      465.67     26.46 o 
   0  -6  12     1095.92     1043.54     38.57 o 
   1  -6  12     1344.65     1305.23     44.30 o 
   2  -6  12      948.51      928.80     36.34 o 
   3  -6  12     1065.10     1015.81     38.57 o 
   4  -6  12      824.93      830.63     35.70 o 
   5  -6  12     1455.74     1429.85     49.40 o 
  -7  -5  12      443.85      472.05     30.28 o 
  -6  -5  12       10.48       32.83     18.81 o 
  -5  -5  12       85.71       79.82     12.53 o 
  -4  -5  12     2609.40     2630.95     52.57 o 
  -3  -5  12     2018.82     2034.81     58.65 o 
  -2  -5  12       21.61       43.67     14.66 o 
  -1  -5  12     1396.82     1270.80     43.03 o 
   0  -5  12     6473.42     5912.56    159.69 o 
   1  -5  12        9.89       13.39     14.66 o 
   2  -5  12      325.46      276.03     24.22 o 
   3  -5  12      310.89      270.61     24.86 o 
   4  -5  12      107.77       94.98     17.21 o 
   5  -5  12       42.45       40.48     16.89 o 
   6  -5  12      466.30      516.03     31.55 o 
  -6  -4  12      767.86      780.86     40.32 o 
  -5  -4  12       22.48       17.32     17.37 o 
  -4  -4  12     2064.81     2093.97     43.68 o 
  -3  -4  12     3510.02     3470.08     96.90 o 
  -2  -4  12       40.35       50.04     14.66 o 
  -1  -4  12      192.97      196.66     21.67 o 
   0  -4  12      161.99      175.94     21.67 o 
   1  -4  12      654.42      626.32     29.64 o 
   2  -4  12      663.15      620.58     30.28 o 
   3  -4  12      997.26      992.55     38.57 o 
   4  -4  12     1154.32     1161.79     42.71 o 
   5  -4  12      345.64      357.94     28.37 o 
   6  -4  12      358.85      425.51     31.55 o 
  -7  -3  12      386.17      458.66     27.73 o 
  -6  -3  12      817.64      786.32     33.15 o 
  -5  -3  12      179.27      182.64     23.27 o 
  -4  -3  12       46.25       37.61     15.30 o 
  -3  -3  12      395.14      445.91     26.14 o 
  -2  -3  12      154.73      169.57     21.67 o 
  -1  -3  12      212.60      204.63     21.36 o 
   0  -3  12       46.81       65.98     14.98 o 
   1  -3  12     2576.92     2405.19     70.76 o 
   2  -3  12     1126.41     1046.09     38.89 o 
   3  -3  12      170.77      152.36     17.85 o 
   4  -3  12     1284.93     1284.19     45.90 o 
   5  -3  12     5330.30     5343.94    146.94 o 
   6  -3  12       97.44       99.45     19.76 o 
  -7  -2  12      252.78      221.52     24.54 o 
  -6  -2  12       11.41      -22.95     15.30 o 
  -5  -2  12       12.28      -14.34     14.98 o 
  -4  -2  12       96.14       91.80     16.26 o 
  -3  -2  12      243.51      271.24     23.59 o 
  -2  -2  12     2072.94     2086.13     62.79 o 
  -1  -2  12     1186.39     1127.37     39.52 o 
   0  -2  12      199.28      215.47     22.31 o 
   1  -2  12     3717.39     3593.44    100.40 o 
   2  -2  12     2520.12     2383.83     70.76 o 
   3  -2  12      125.61      114.43     17.53 o 
   4  -2  12      541.93      536.43     31.87 o 
   5  -2  12      252.54      311.72     30.28 o 
  -6  -1  12      904.15      883.86     35.70 o 
  -5  -1  12      410.82      338.50     25.18 o 
  -4  -1  12      626.41      592.53     29.01 o 
  -3  -1  12     3411.27     3437.89     96.90 o 
  -2  -1  12     1896.03     1921.98     58.97 o 
  -1  -1  12       97.23      112.83     16.26 o 
   0  -1  12      155.68      146.94     16.57 o 
   1  -1  12      881.11      863.14     34.42 o 
   2  -1  12        8.63       36.65     15.30 o 
   3  -1  12      402.47      432.53     28.69 o 
   4  -1  12       30.38       29.32     16.89 o 
   5  -1  12        1.66       21.36     17.53 o 
  -6   0  12     1893.92     1895.84     59.60 o 
  -5   0  12      187.77      166.70     22.95 o 
  -4   0  12      135.85      123.99     17.21 o 
  -3   0  12      178.61      167.66     17.85 o 
  -2   0  12     2026.79     2055.53     62.47 o 
  -1   0  12      611.90      665.84     30.92 o 
   0   0  12      216.08      245.43     23.59 o 
   1   0  12     1151.13     1166.26     41.44 o 
   2   0  12      131.48      183.27     24.54 o 
   3   0  12       23.72       42.71     16.57 o 
   4   0  12      265.58      287.50     27.09 o 
  -5   1  12      153.11      123.99     17.85 o 
  -4   1  12      515.14      507.11     28.69 o 
  -3   1  12        8.42        7.65     15.30 o 
  -2   1  12     1699.50     1731.06     55.14 o 
  -1   1  12      157.34      179.45     23.59 o 
   0   1  12       65.97       71.08     16.89 o 
   1   1  12      915.57      978.84     38.57 o 
   2   1  12     1960.29     2202.47     67.25 o 
   3   1  12     1351.06     1499.02     51.00 o 
   4   1  12       13.47       38.25     17.53 o 
  -4   2  12      121.80       78.73     17.53 o 
  -3   2  12      374.71      342.00     27.41 o 
  -2   2  12     1517.90     1541.09     51.64 o 
  -1   2  12     1968.42     2132.98     65.66 o 
   0   2  12     1356.08     1459.49     50.04 o 
   1   2  12       26.06       23.91     17.21 o 
   2   2  12      744.88      852.94     37.93 o 
  -3   3  12      903.62      842.42     36.97 o 
  -2   3  12      328.86      329.25     28.37 o 
  -1   3  12      329.82      333.08     28.05 o 
   0   3  12      110.52       94.66     19.12 o 
   1   3  12      144.90      151.40     19.44 o 
   0 -10  13      997.95     1038.76     42.07 o 
  -3  -9  13      874.65      888.96     38.57 o 
  -2  -9  13       29.51       35.62     14.15 o 
  -1  -9  13      911.94      942.91     28.39 o 
   0  -9  13     3839.03     3874.24    109.96 o 
   1  -9  13      636.12      656.60     33.15 o 
   2  -9  13       56.86       49.09     18.49 o 
  -4  -8  13     1427.97     1458.86     49.72 o 
  -3  -8  13      503.37      556.90     22.86 o 
  -2  -8  13       68.26       64.09     13.92 o 
  -1  -8  13      110.17      104.23     19.12 o 
   0  -8  13      189.43      205.90     26.46 o 
   1  -8  13      124.19      116.66     19.12 o 
   2  -8  13       31.22       37.61     17.53 o 
   3  -8  13      216.69      240.65     27.09 o 
  -5  -7  13        5.72       22.31     21.36 o 
  -4  -7  13      484.22      523.42     21.97 o 
  -3  -7  13        9.94       19.41     15.78 o 
  -2  -7  13      460.79      486.71     29.96 o 
  -1  -7  13       42.87       25.18     16.89 o 
   0  -7  13      355.10      342.96     27.41 o 
   1  -7  13       65.49       62.79     17.85 o 
   2  -7  13      100.50       99.76     18.49 o 
   3  -7  13      111.52      107.10     18.81 o 
   4  -7  13     1886.43     1886.60     61.52 o 
  -5  -6  13      489.50      579.30     22.98 o 
  -4  -6  13      249.44      297.70     20.00 o 
  -3  -6  13      445.60      458.76     20.58 o 
  -2  -6  13       36.37       43.67     16.57 o 
  -1  -6  13       49.69       63.43     16.89 o 
   0  -6  13     1573.47     1507.94     50.68 o 
   1  -6  13     4228.99     3987.71    112.20 o 
   2  -6  13       22.09       29.01     16.89 o 
   3  -6  13      311.11      292.60     26.77 o 
   4  -6  13     3670.04     3731.77    106.78 o 
  -5  -5  13       14.73       10.30     13.32 o 
  -4  -5  13      444.94      497.09     26.77 o 
  -3  -5  13     2350.06     2301.60     68.53 o 
  -1  -5  13       18.46       28.69     16.26 o 
   0  -5  13     1265.35     1157.01     42.07 o 
   1  -5  13     2434.33     2301.60     69.80 o 
   2  -5  13       25.98       40.80     16.89 o 
   3  -5  13      378.85      403.52     29.01 o 
   4  -5  13       74.69       74.90     19.12 o 
  -6  -4  13     1125.08     1136.30     43.03 o 
  -5  -4  13      542.40      531.65     30.60 o 
  -4  -4  13       13.03        7.01     16.89 o 
  -3  -4  13      651.82      680.18     32.19 o 
  -2  -4  13      752.89      764.97     33.47 o 
  -1  -4  13      167.56      179.77     22.95 o 
   0  -4  13       19.48       27.73     15.94 o 
   1  -4  13       93.85       93.39     17.21 o 
   2  -4  13        4.29        5.42     16.26 o 
   3  -4  13       74.29       83.51     18.49 o 
   4  -4  13       14.78       11.47     18.17 o 
  -6  -3  13      260.14      206.86     25.18 o 
  -5  -3  13       48.74       30.60     16.89 o 
  -4  -3  13      184.57      208.13     25.50 o 
  -3  -3  13       84.63       82.87     17.21 o 
  -2  -3  13       12.80       23.59     15.30 o 
  -1  -3  13      145.65      143.43     17.53 o 
   0  -3  13      195.34      223.75     23.91 o 
   1  -3  13      935.00      916.37     37.61 o 
   2  -3  13      309.32      318.42     26.77 o 
   3  -3  13     1341.05     1246.90     46.22 o 
   4  -3  13      207.95      218.33     29.32 o 
  -5  -2  13        9.05      -12.11     16.57 o 
  -4  -2  13       53.00       50.36     16.89 o 
  -3  -2  13     1746.84     1769.63     56.10 o 
  -2  -2  13     1773.04     1821.26     57.05 o 
  -1  -2  13      253.85      276.34     24.86 o 
   0  -2  13      877.73      873.34     35.70 o 
   1  -2  13     1307.29     1344.43     46.54 o 
   2  -2  13     1129.19     1175.82     43.35 o 
   3  -2  13       31.04       44.94     18.17 o 
   4  -2  13       19.01       36.97     18.17 o 
  -5  -1  13     1234.14     1275.90     45.26 o 
  -4  -1  13        0.17       -8.92     15.94 o 
  -3  -1  13      998.90      960.03     37.93 o 
  -2  -1  13     1928.01     2014.41     62.15 o 
  -1  -1  13      567.34      620.90     30.60 o 
   0  -1  13      117.86      144.71     18.17 o 
   1  -1  13       17.98       38.25     16.57 o 
   2  -1  13     1838.35     1852.18     58.97 o 
   3  -1  13       69.81      113.47     19.12 o 
  -4   0  13       43.87        7.01     16.89 o 
  -3   0  13       63.81       60.24     17.21 o 
  -2   0  13       11.67       10.52     16.26 o 
  -1   0  13      517.33      532.29     30.28 o 
   0   0  13      236.88      288.14     26.46 o 
   1   0  13      806.40      840.51     37.29 o 
   2   0  13      959.15     1024.74     40.16 o 
  -3   1  13       63.13       57.05     17.85 o 
  -2   1  13      235.53      245.11     26.14 o 
  -1   1  13     1008.74     1041.95     40.80 o 
   0   1  13       90.26       81.28     18.81 o 
   1   1  13      645.69      728.63     36.34 o 
  -2  -8  14       29.17       43.03     19.76 o 
  -1  -8  14       12.81       21.36     19.44 o 
   0  -8  14     1102.16     1097.09     44.30 o 
   1  -8  14       11.70       22.63     19.76 o 
  -3  -7  14      734.28      740.42     35.06 o 
  -2  -7  14       49.30       54.19     18.49 o 
  -1  -7  14      769.15      762.74     36.34 o 
   0  -7  14      238.27      243.51     29.32 o 
   1  -7  14      683.06      710.14     36.65 o 
   2  -7  14       23.72       24.22     19.44 o 
  -3  -6  14      662.66      720.34     34.42 o 
  -2  -6  14      972.79     1013.26     40.48 o 
  -1  -6  14      433.34      425.19     30.60 o 
   0  -6  14      167.86      192.52     26.77 o 
   1  -6  14     1432.09     1408.50     50.68 o 
  -4  -5  14      818.59      815.97     37.93 o 
  -3  -5  14     1310.72     1347.62     47.81 o 
  -2  -5  14      906.91      942.50     37.93 o 
  -1  -5  14      955.90      906.17     37.29 o 
   0  -5  14      121.93      115.06     19.44 o 
   1  -5  14      203.44      220.88     26.77 o 
   2  -5  14      521.70      494.68     32.51 o 
   3  -5  14       10.79        6.06     19.12 o 
  -4  -4  14        1.03        2.55     18.17 o 
  -3  -4  14      674.50      680.18     33.79 o 
  -2  -4  14      298.10      309.49     27.41 o 
  -1  -4  14      366.05      397.15     28.05 o 
   0  -4  14       47.05       81.28     18.17 o 
   1  -4  14       15.79       28.05     17.85 o 
   2  -4  14      225.13      253.71     28.05 o 
   3  -4  14      278.31      295.79     30.60 o 
  -4  -3  14      490.48      553.33     31.87 o 
  -3  -3  14        2.04        4.78     17.85 o 
  -2  -3  14     1502.92     1523.56     51.32 o 
  -1  -3  14      172.34      191.56     25.50 o 
   0  -3  14     1107.88     1073.19     40.80 o 
   1  -3  14     1733.22     1732.97     56.74 o 
   2  -3  14     2267.95     2317.85     71.40 o 
  -3  -2  14        1.68        7.33     17.21 o 
  -2  -2  14     1957.03     2064.14     64.70 o 
  -1  -2  14     1786.31     1808.51     58.01 o 
   0  -2  14       34.09       51.00     17.85 o 
   1  -2  14      498.00      481.61     30.28 o 
   2  -2  14     1725.86     1764.21     58.33 o 
  -2  -1  14     1043.51     1073.82     41.44 o 
  -1  -1  14      221.44      254.99     26.77 o 
   0  -1  14       16.29       36.02     17.85 o 
                                                 
